# Supplementary material for: SKN‐1/NRF2 upregulation by vitamin A is conserved from nematodes to mammals and is critical for lifespan extension in Caenorhabditis elegans
Source: Aging Cell. 2023 Dec 15;23(3):e14064. doi: 10.1111/acel.14064 (PMC10928581; doi:10.1111/acel.14064)
Supplement: Supplementary file 2 — Tables S1–S5. [file ACEL-23-e14064-s001.xlsx]

## Sheet: Table S1
Product name	Company	Article number
Vitamin A	Xinchang vitamins Co.Ltd	127-47-9
Vitamin B5	Yuanye biotech	137-08-6
Vitamin B9	Sigma-Aldrich	1207282-75-4
Vitamin C	Xinchang vitamins Co.Ltd	50-81-7
Vitamin D3	Sangon Biotech	67-97-0
Vitamin E	Xinchang vitamins Co.Ltd	7695-91-2
Vitamin K1	BBI Life sciences	84-80-0
Lipoic acid	Sangon Biotech	1077-28-7
Alanine	BBL Life sciences	107-95-9
Arginine	Sangon Biotech	113-79-1
Cysteine	Sangon Biotech	52-90-4
Glutamine	Sangon Biotech	56-85-9
Glycine	Sangon Biotech	56-40-6
Histidine	Sangon Biotech	71-00-1
Leucine	Sangon Biotech	328-39-2
Lysine	Sangon Biotech	56-87-1
Methionine	Sangon Biotech	63-68-3
Phenylalanine	Sangon Biotech	943-73-7
Taurine	Sangon Biotech	107-35-7
Threonine	Sangon Biotech	72-19-5
Tryptophan	BBL Life sciences	73-22-3
Tyrosine	Sangon Biotech	60-18-4
Valine	Sangon Biotech	516-06-3
CaCl2*2H2O	Sangon Biotech	10035-04-8
FeSO4*7H2O	Sangon Biotech	7782-63-0
KCl	Sangon Biotech	7447-40-7
MgSO4	Sangon Biotech	10034-99-8
MnCl2	Sangon Biotech	13446-34-9
NaCl	Sangon Biotech	7647-14-5
ZnSO4	BBL Life sciences	7446-20-0
Tea polyphenol	Aladdin	84650-60-2
Berberine	Sigma-Aldrich	633-65-8
Ethanol	Sigma-Aldrich	64-17-5
Fructose	Sangon Biotech	57-48-7
Glucose	Sangon Biotech	50-99-7
Lactose	BBL Life sciences	5989-81-1
Maltose	BBI Life sciences	6363-53-7
Mannose	Sangon Biotech	MB0554-25g
Sucrose	Sangon Biotech	57-50-1
Fructooligosaccharide	Sigma-Aldrich	F8052-50G
Galactooligosaccharide	Yuanye biotech	S11138
Inulin	Sangon Biotech	9005-80-5
Pectin	BBL Life sciences	9000-69-5
dextrin	Sangon Biotech	9004-53-9
Trehalose	Yuanye biotech	99-20-7
Xylooligosaccharide	Yuanye biotech	S11137
Lactic acid	Sangon Biotech	50-21-5
Propionic acid	Sigma-Aldrich	1078-61-1
Sodium acetate	Sangon Biotech	127-09-3
Sodium butyrate	Sigma-Aldrich	156-54-7
Cholic acid	Sigma-Aldrich	WXBB1239
Choline chloride	BBI Life sciences	67-48-1
Deoxycholic acid sodium	Sangon Biotech	A100613-0010
Lithocholic acid	HZbsciences	434-13-9
Ursodeoxycholic acid	BBI Life sciences	128-13-2

## Sheet: Table S2
Screening on 96 well plates
Treatment	Day 20			Day 23
Nutrient_concentration（Total alive worms）	Survival rate relative to control	p-value	FDR	Survival rate relative to control	p-value	FDR
Glycine_50mg/ml (45)	1.44444	0.629073	0.799881	1.34815	0.701208	0.913297
Glycine_5mg/ml (55)	1.59545	0.27133	0.557738	1.41818	0.831706	0.966351
Glycine_0.5mg/ml (45)	1.22778	0.0426346	0.270118	1.25185	0.510138	0.813876
Tyrosine_50mg/ml (26)	0.636605	0.214674	0.498604	1.23077	0.813856	0.958653
Tyrosine_5mg/ml (49)	0.810697	0.516854	0.736471	2.61224	0.146454	0.518019
Tyrosine_0.5mg/ml (46)	0.503748	0.0591426	0.280173	1.91304	0.303262	0.64696
Glutamine_50mg/ml (27)	1.16475	0.160664	0.451533	1.47138	0.0437939	0.365584
Glutamine_5mg/ml (14)	1.02956	0.988678	0.988896	1.35714	0.156485	0.518019
Glutamine_0.5mg/ml (35)	1.24286	0.963202	0.979235	0	0.254956	0.596972
Taurine_50mg/mL (34)	2.15074	0.331261	0.600019	2.00735	0.146397	0.518019
Taurine_5 mg/mL (38)	1.66776	0.740613	0.849391	0.513158	0.77483	0.932974
Taurine_0.5mg/mL (50)	1.95	0.351856	0.614149	0.585	0.86503	0.971262
Valine_50mg/mL (51)	0.84083	0.589234	0.785074	1.05882	0.964587	0.990253
Valine_5mg/mL (37)	1.22973	0.799556	0.880315	0.702703	0.50234	0.813876
Valine_0.5mg/mL (19)	2.28947	0.695687	0.837393	0	0.267559	0.607667
Leucine_50mg/mL (19)	1.10345	0.689937	0.837393	1.18182	0.837451	0.966351
Leucine_5mg/mL (32)	1.05515	0.896022	0.929925	2.01339	0.289579	0.624709
Leucine_0.5mg/mL (18)	0.800766	0.246186	0.524321	1.05556	0.684948	0.913297
Cysteine_50mg/mL (38)	2.00329	0.166051	0.451533	3.05263	0.155634	0.518019
Cysteine_5mg/mL (53)	0.752358	0.73256	0.84797	0.820755	0.898599	0.97259
Cysteine_0.5mg/mL (30)	0.241667	0.490098	0.721506	0.483333	0.856875	0.971262
Histidine_50mg/mL (15)	0.96092	0.869011	0.922152	1.26667	0.303262	0.646959
Histidine_5mg/mL (23)	1.08696	0.593586	0.785074	0.951087	0.845557	0.966351
Histidine_0.5mg/mL (32)	1.01562	0.979777	0.988896	0.546875	0.62644	0.884387
Threonine_50 mg/mL (30)	0.772414	0.521667	0.736471	1.33333	0.483499	0.813876
Threonine_5 mg/mL(14)	1.21675	0.442264	0.680371	1.35714	0.206247	0.554844
Threonine_0.5mg/mL(26)	0.0636605	0.019948	0.20158	0	0.0897742	0.470988
Methionine_50mg/mL (50)	1.495	0.159093	0.451533	1.38667	0.359569	0.726708
Methionine_5mg/mL (31)	1.25806	0.320387	0.58585	0.55914	0.254956	0.596971
Methionine_0.5mg/mL (41)	1.18902	0.86932	0.922152	0.739837	0.539367	0.813876
Lysine_50mg/mL(43)	0.168263	0.0264496	0.2094	0.136213	0.17614	0.54315
Lysine_5mg/mL (32)	0.226103	0.0257789	0.2094	0.366071	0.322651	0.680758
Lysine_0.5mg/mL (19)	0	0.0062095	0.108384	0	0.129096	0.518019
Arginine_50mg/mL (28)	0	0.15771	0.451533	0	0.267559	0.607666
Arginine_5mg/mL (48)	0.377604	0.290068	0.568815	0.453125	0.483495	0.813876
Arginine_0.5mg/mL (51)	1.06618	0.824197	0.892663	1.27941	0.647248	0.900519
Alanine_50mg/mL(48)	0.830729	0.827573	0.892663	0.90625	0.954946	0.988126
Alanine_5mg/mL (62)	0.643145	0.596983	0.785074	0.584677	0.658222	0.902704
Alanine_0.5mg/mL (57)	0.445175	0.562187	0.770999	0.508772	0.68671	0.913297
Phenylalanine_50mg/mL (50)	0.628966	0.164599	0.451533	0.96	0.916869	0.97259
Phenylalanine_5 mg/mL (56)	0.53202	0.125221	0.414524	0.571429	0.507209	0.813876
Phenylalanine_0.5 mg/mL (56)	0.413793	0.0243824	0.2094	0.714286	0.980153	0.990253
Tryptophan_50mg/mL (26)	0.806366	0.223815	0.49908	0.531469	0.101409	0.499245
Tryptophan_5mg/mL (24)	0.982759	0.80237	0.880315	1.15152	0.392865	0.76192
Tryptophan_0.5mg/mL (47)	0.159574	0.000705382	0.0235027	0	0.00396097	0.0585005
Lactose_20mg/mL（55）	4.09091	0.149734	0.451533	1.90909	0.645105	0.900519
Lactose_2mg/mL（68）	1.98529	0.466331	0.699497	1.32353	0.738853	0.921167
Lactose_0.2mg/mL（52）	2.01923	0.388864	0.649233	1.44231	0.839258	0.966351
Glucose_20mg/mL（46）	0.966752	0.000328622	0.0210318	1.56522	0.00665868	0.169796
Glucose_2mg/mL（25）	1.01647	0.000672482	0.0235027	5.76	0.001359	0.103964
Glucose_0.2mg/mL(24)	1.03736	0.70436	0.839982	1.15152	0.615308	0.884387
Sucrose_20mg/mL（48）	0	0.355918	0.615641	0	0.355918	0.726708
Sucrose_2mg/mL（51）	0.882353	0.891973	0.929925	0.882353	0.891973	0.97259
Sucrose_0.2mg/mL（53）	2.54717	0.297934	0.568815	0.849057	0.985095	0.990253
Maltose_20mg/mL（52）	1.22857	0.248506	0.524321	0.661538	0.406869	0.765871
Maltose_2mg/mL（45）	0.873651	0.450729	0.686825	0.891852	0.681903	0.913297
Maltose_0.2mg/mL（50）	0.442286	0.0162651	0.183275	0.573333	0.281592	0.623267
Fructose_20mg/mL（55）	0.848831	0.420602	0.660894	1.35515	0.447011	0.810999
Fructose_2mg/mL（42）	0.17551	0.00220228	0.0604054	0.136508	0.0467164	0.370738
Fructose_0.2mg/mL（79）	0.715371	0.283747	0.567493	0.798312	0.895743	0.97259
Mannose_20mg/mL（33）	0.744589	0.418257	0.660894	0.694949	0.551432	0.820735
Mannose_2mg/mL（15）	0.491429	0.0680624	0.285679	0.764444	0.721904	0.913297
Mannose_0.2mg/mL（28）	0.17551	0.00275724	0.0661737	0.204762	0.0818024	0.461641
Trehalose_20mg/mL(32)	2.75	0.0378102	0.25033	6.875	0.0793093	0.461436
Trehalose_2mg/mL(35)	2.51429	0.0487331	0.280173	5.02857	0.135398	0.518019
Trehalose_0.2mg/mL(34)	2.2	0.0642063	0.280173	5.17647	0.000269899	0.00518206
Pectin_20mg/mL（37）	1.01931	0.887332	0.929925	3.89189	0.00480963	0.0659606
Pectin_2mg/mL（82）	1.0662	0.857336	0.9196	1.31707	0.514106	0.813876
Pectin_0.2mg/mL（50）	1.06286	0.613201	0.792645	1.2	0.46934	0.811831
Fructooligosaccharide(FOS)_20mg/mL(29)	2.73103	0.0220009	0.207783	4.55172	0.0841534	0.461641
Fructooligosaccharide(FOS)_2mg/mL（82）	0.852224	0.295136	0.568815	3.5122	0.0482732	0.370738
Fructooligosaccharide(FOS)_0.2mg/mL(23)	2.86957	0.00891904	0.131727	7.65217	0.0932163	0.470988
Galactooligosaccharide (GOS)_20mg/mL（59）	1.15753	0.182386	0.466908	3.66102	0.199147	0.554844
Galactooligosaccharide(GOS)_2mg/mL（39）	1.0181	0.743217	0.849391	3.23077	0.155495	0.518019
Galactooligosaccharide(GOS)_0.2mg/mL(47)	13.8298	0.056679	0.280173	7.19149	0.11967	0.518019
Inulin_20mg/mL（16）	3.75	0.226146	0.49908	2.8125	0.429429	0.792793
Inulin_2mg/mL（43）	0.697674	0.695483	0.837393	0	0.355918	0.726708
Inulin_0.2mg/mL（28）	2.67857	0.494137	0.721506	2.14286	0.59561	0.872955
Xylooligosaccharide_20mg/mL（29）	0.650246	0.290564	0.568815	1.24138	0.912233	0.97259
Xylooligosaccharide_2mg/mL（39）	1.0989	0.696726	0.837393	2.46154	0.201568	0.554844
Xylooligosaccharide_0.2mg/mL（51）	0.840336	0.555103	0.76676	0.470588	0.201389	0.554844
Resitance dextrin_20mg/mL（53）	0.6469	0.0990771	0.339693	2.71698	0.117077	0.518019
Resitance dextrin_2mg/mL（50）	0.548571	0.0632319	0.280173	1.44	0.450146	0.810999
Resitance dextrin_0.2mg/mL（43）	1.03654	0.988896	0.988896	0.837209	0.700019	0.913297
Vitamin A_50mg/mL (44)	0.818182	0.586965	0.785074	1.63636	0.456187	0.810999
Vitamin A_5mg/mL (69)	2.08696	0.0731008	0.296249	2.86957	0.0205752	0.232379
Vitamin A_0.5mg/mL(49)	1.30612	0.781947	0.879799	3.30612	0.22517	0.561463
Treatment	Day 20			Day 23
Nutrient_concentration（Total alive worms）	Survival rate relative to control	p-value	FDR	Survival rate relative to control	p-value	FDR
Vitamin D3_50mg/mL (33)	2.54545	0.0164358	0.183275	4.36364	0.0920201	0.470988
Vitamin D3_5mg/mL(33)	0.727273	0.724855	0.84797	2.72727	0.368092	0.733095
Vitamin D3_0.5mg/mL(33)	1.69697	0.154122	0.451533	3.81818	0.285664	0.623267
Lipoic_50 mg/mL(47)	3.08511	0.648012	0.813192	1.85106	0.495025	0.813876
Lipoic_5 mg/mL(24)	7.25	0.275964	0.557738	3.625	0.219102	0.561463
Lipoic_0.5 mg/mL(29)	9	0.0530065	0.280173	3	0.0522833	0.375218
Vitamin B5_50 mg/mL(40)	0.7	0.697828	0.837393	1.35	0.588905	0.869767
Vitamin B5_5 mg/mL(36)	0.888889	0.676635	0.837393	1.5	0.506243	0.813876
Vitamin B5_0.5 mg/mL(23)	0.521739	0.262968	0.548803	2.34783	0.406834	0.765871
Vitamin C_50 mg/mL(19)	1.24138	0.0740623	0.296249	1.54545	0.0399899	0.349002
Vitamin C_5 mg/mL(22)	1.19122	0.188357	0.474269	1.41322	0.0638484	0.408629
Vitamin C_0.5 mg/mL(13)	0.907162	0.618442	0.792645	0.531469	0.178221	0.54315
Vitamin E_50 mg/mL(56)	2.87277	0.0376728	0.25033	1.74107	0.217125	0.561463
Vitamin E_5 mg/mL(59)	2.39619	0.0916154	0.331945	1.65254	0.5108	0.813876
Vitamin E_0.5 mg/mL(64)	0.837891	0.207993	0.493019	0.152344	0.623569	0.884387
Vitamin B9_50 mg/mL(31)	2.80645	0.533539	0.747734	0	0.54147	0.813876
Vitamin B9_5 mg/mL(34)	3.41176	0.51811	0.736471	0	0.54147	0.813876
Vitamin B9_0.5 mg/mL(27)	7.51852	0.29922	0.568815	0	0.370366	0.733095
Vitamin K1_50 mg/mL(8)	0.982759	null	null	0	null	null
Vitamin K1_5 mg/mL(17)	1.15619	0.307333	0.57851	1.42246	0.200789	0.554844
Vitamin K1_0.5 mg/mL(19)	1.17241	0.130701	0.425333	1.27273	0.163096	0.521906
KCl_50mg/mL(49)	2.4	0.0635978	0.280173	2.05714	0.00134646	0.0235018
KCl_5mg/mL(43)	3.90698	0.0571442	0.280173	5.02326	0.155606	0.518019
KCl_0.5mg/mL(33)	1.81818	0.44295	0.680371	2.18182	0.269019	0.607666
MnCl2_50mg/mL(16)	1.3125	0.173002	0.461338	1.25	0.895197	0.97259
MnCl2_5mg/mL(44)	2.18182	0.229389	0.500484	1.63636	0.208067	0.554844
MnCl2_0.5mg/mL(35)	4.8	0.0583418	0.280173	6.85714	0.115581	0.518019
NaCl_50mg/mL(54)	4	0.19306	0.474269	4.44444	0.170272	0.535939
NaCl_5mg/mL(62)	3.48387	0.206002	0.493019	3.48387	0.131487	0.518019
NaCl_0.5mg/mL(78)	3.38462	0.0502461	0.280173	4.61538	0.00594165	0.0760532
CaCl2·2H2O_50 mg/mL (14)	0.561576	0.00990656	0.135861	0.246753	0.0124935	0.149922
CaCl2·2H2O_5mg/mL(33)	7.09091	0.215729	0.498604	5.45455	3.64541e-05	0.000777687
CaCl2·2H2O_0.5mg/mL(35)	2.18182	0.496035	0.721506	2.90909	0.263583	0.607666
ZnSO4_50mg/mL(21)	0.576923	0.418316	0.660894	0.357143	0.202678	0.554844
ZnSO4_5mg/mL(20)	1.97802	0.177641	0.46396	2.2449	0.160774	0.521906
ZnSO4_0.5mg/mL(30)	2.19231	0.409512	0.660894	2.35714	0.911906	0.97259
FeSO4·7H2O_5mg/mL(24)	1.46853	0.082486	0.323211	1.26623	0.237924	0.569241
FeSO4·7H2O_0.5mg/mL(25)	0.976331	0.454982	0.687846	1.31868	0.224074	0.561463
FeSO4·7H2O_50mg/mL(6)	1.09195	null	null	1.15152	null	null
MgSO4_50mg/mL(45)	1.26923	0.608576	0.792645	0.642857	0.843272	0.966351
MgSO4_5mg/mL(44)	0.789474	0.91532	0.944846	0.451128	0.727783	0.913297
MgSO4_0.5mg/mL(26)	1.17949	0.580997	0.785074	0.952381	0.708869	0.913297
Lactic acid_20mg/mL(48)	1.6553	0.0639904	0.280173	1.09524	0.542559	0.813876
Lactic acid_2mg/mL(44)	1.52066	0.224183	0.49908	1.34416	0.063832	0.408629
Lactic acid_0.2mg/mL(26)	2.09091	0.0881766	0.331945	1.51648	0.0700849	0.434074
Sodium butyrate_20mg/mL(12)	0.873563	0.539499	0.750607	1.15152	0.67546	0.913297
Sodium butyrate_2mg/mL(22)	1.0721	0.56822	0.773747	1.17769	0.492298	0.813876
Sodium butyrate_0.2mg/mL(20)	0.982759	0.941975	0.967161	1.03636	0.915317	0.97259
Propanoic acid_20mg/mL(31)	0.780437	0.633483	0.800189	1.09971	0.954796	0.988126
Propanoic acid_2mg/mL(46)	0.683731	0.339115	0.602871	1.03755	0.71342	0.913297
Propanoic acid_0.2mg/mL(34)	0.640417	0.423385	0.660894	0.802139	0.9772	0.990253
Sodium acetate_20mg/mL(25)	0.870968	0.693607	0.837393	0.818182	0.695104	0.913297
Sodium acetate_2mg/mL(92)	0.447055	0.0863198	0.331468	0.444664	0.147569	0.518019
Sodium acetate_0.2mg/mL(72)	0.672043	0.311424	0.580519	0.757576	0.624832	0.884387
Cholic acid_20mg/mL (90)	1.34747	0.163712	0.451533	0.949206	0.765072	0.929708
Cholic acid_2mg/mL (98)	1.06679	0.796827	0.880315	0.469388	0.136089	0.518019
Cholic acid_0.2mg/mL (98)	1.49351	0.38198	0.643335	1.00583	0.900585	0.97259
Lithocholic acid_20mg/mL (125)	2.44218	0.00787689	0.12603	0.841143	0.462571	0.81106
Lithocholic acid_2mg/mL(96)	1.82955	0.166973	0.451533	1.16369	0.777478	0.932974
Lithocholic acid_0.2mg/mL(162)	1.62626	0.165666	0.451533	0.932981	0.530045	0.813876
Deoxycholic acid sodium_20mg/mL(30)	0.582353	0.114004	0.384013	1	0.653094	0.902115
Deoxycholic acid sodium_2mg/mL(21)	1.29412	0.178818	0.46396	1.71429	0.428116	0.792793
Deoxycholic acid sodium_0.2mg/mL(13)	0.149321	0.0272656	0.2094	0.461538	0.397255	0.76273
Ursodeoxycholic acid_20mg/mL(79)	0.491437	0.0148313	0.183275	0.455696	0.0738319	0.442992
Ursodeoxycholic acid_2mg/mL(99)	0.627451	0.093575	0.331945	0.909091	0.46467	0.81106
Ursodeoxycholic acid_0.2mg/mL(28)	0.415966	0.0684439	0.285679	0.642857	0.392381	0.76192
Choline chloride_20mg/mL(82)	0.449785	0.00589808	0.108384	0.292683	0.0221258	0.236009
Choline chloride_2mg/mL(35)	0.665546	0.192763	0.474269	1.37143	0.944777	0.988126
Choline chloride_0.2mg/mL(37)	0.419714	0.0436129	0.270118	0.486486	0.182012	0.546036
Tea polyphenol_50 mg/mL(24)	1.03736	0.78722	0.879799	1.07955	0.860447	0.971262
Tea polyphenol_5 mg/mL(17)	1.00203	0.757163	0.860209	1.01604	0.764775	0.929708
Tea polyphenol_0.5 mg/mL(22)	1.0721	0.788153	0.879799	0.863636	0.329751	0.688175
Ethanol_20mg/mL (13)	1.10875	0.395573	0.654741	1.32867	0.228417	0.562257
Ethanol_100mg/mL(11)	0.952978	0.73314	0.84797	1.09917	0.726799	0.913297
Ethanol_10mg/mL(8)	0.982759	0.73314	0.84797	0.863636	0.479836	0.813876
Berberine_50 mg/mL (25)	0.78	0.320112	0.58585	0.78	0.998471	0.998471
Berberine_5 mg/mL(50)	2.145	0.164868	0.451533	0.39	0.542584	0.813876
Berberine_0.5 mg/mL(24)	1.42188	0.888283	0.929925	0.40625	0.957247	0.988126

## Sheet: Table S3
Initial screening on 96 well plate: Raw data									Initial screening on 96 well plate: Raw data									Initial screening on 96 well plate: Raw data									Initial screening on 96 well plate: Raw data									Initial screening on 96 well plate: Raw data
PlateX13		B	C	D	E	F	G	Total alive	PlateX21		B	C	D	E	F	G	Total alive	PlateX40		B	C	D	E	F	G	Total alive	PlateX37		B	C	D	E	F	G	Total alive	Sodium butyrate_20mg/mL	56	E5	F5	G5	Total alive
	total animals	15	7	8	9	13		52		total animals		12	15	6	6	12	51		total animals		31	28	31		35	125		total animals	8	9	7	7	8	6	45		total	6		6	12
Maltose_20mg/mL	Day 7	15	7	8	9	13		52	Valine_50mg/mL	Day 7		12	14	5	6	12	49	Lithocholic acid_20mg/mL	Day 7		31	28	31		35	125	MgSO4_50mg/mL	Day 7	8	9	7	7	8	6	45		Day 14	6		6	12
Maltose_20mg/mL	Day 14	15	5	7	8	13		48	Valine_50mg/mL	Day 14		11	14	5	6	12	48	Lithocholic acid_20mg/mL	Day 14		27	25	28		35	115	MgSO4_50mg/mL	Day 14	7	9	7	7	8	6	44		Day 16	5		5	10
Maltose_20mg/mL	Day 16	11	5	7	7	12		42	Valine_50mg/mL	Day 16		9	14	5	6	12	46	Lithocholic acid_20mg/mL	Day 16		25	25	24		32	106	MgSO4_50mg/mL	Day 16	7	8	6	7	8	6	42		Day 18	4		5	9
Maltose_20mg/mL	Day 18	10	4	7	6	12		39	Valine_50mg/mL	Day 18		2	12	5	6	10	35	Lithocholic acid_20mg/mL	Day 18		20	22	22		30	94	MgSO4_50mg/mL	Day 18	6	6	5	7	7	6	37		Day 20	3		5	8
Maltose_20mg/mL	Day 20	4	3	6	4	9		26	Valine_50mg/mL	Day 20		0	8	5	6	8	27	Lithocholic acid_20mg/mL	Day 20		16	11	21		25	73	MgSO4_50mg/mL	Day 20	3	2	5	6	5	2	23		Day 23	3		5	8
Maltose_20mg/mL	Day 23	1	0	0	2	3		6	Valine_50mg/mL	Day 23		0	0	3	0	0	3	Lithocholic acid_20mg/mL	Day 23		3	2	6		5	16	MgSO4_50mg/mL	Day 23	2	0	2	3	3	0	10	Sodium butyrate_2mg/mL	56	B6	C6	D6
		B	C	D	E	F	G	0	PlateX21	control x21	B	C	D	E	F	G	0	PlateX40		B	C	D	E	F	G		PlateX37		B	C	D	E	F	G			total	5	8	9	22
	total animals	16	9	20				45		total animals		13	13	7	11	10	54		total animals	6	15	27	16	14	18	96		total animals	6	4		11	12	11	44		Day 14	5	8	9	22
Maltose_2mg/mL	Day 7	16	9	20				45	control x21	Day 7		13	13	7	11	10	54	Lithocholic acid_2mg/mL	Day 7	6	15	27	16	14	18	96	MgSO4_5mg/mL	Day 7	6	4		11	12	11	44		Day 16	4	7	9	20
Maltose_2mg/mL	Day 14	15	9	16				40	control x21	Day 14		13	13	5	11	10	52	Lithocholic acid_2mg/mL	Day 14	6	14	25	15	13	18	91	MgSO4_5mg/mL	Day 14	6	4		9	11	10	40		Day 18	4	7	8	19
Maltose_2mg/mL	Day 16	14	4	16				34	control x21	Day 16		13	11	5	11	9	49	Lithocholic acid_2mg/mL	Day 16	5	14	25	14	11	17	86	MgSO4_5mg/mL	Day 16	6	4		8	10	10	38		Day 20	4	6	8	18
Maltose_2mg/mL	Day 18	8	3	14				25	control x21	Day 18		13	5	4	11	8	41	Lithocholic acid_2mg/mL	Day 18	4	13	24	14	9	14	78	MgSO4_5mg/mL	Day 18	6	4		7	9	9	35		Day 23	3	5	7	15
Maltose_2mg/mL	Day 20	8	0	8				16	control x21	Day 20		6	9	4	8	7	34	Lithocholic acid_2mg/mL	Day 20	2	4	19	8	2	7	42	MgSO4_5mg/mL	Day 20	4	4		7	5	8	28	Sodium butyrate_0.2mg/mL	56	E6	F6	G6	0
Maltose_2mg/mL	Day 23	3	0	4				7	control x21	Day 23		0	2	1	0	0	3	Lithocholic acid_2mg/mL	Day 23	0	0	12	3	0	2	17	MgSO4_5mg/mL	Day 23	2	3		4	2	2	13		total	8	7	5	20
		B	C	D	E	F	G	0	PlateX15		B	C	D	E	F	G	0	PlateX40		B	C	D	E	F	G		PlateX37		B	C	D	E	F	G			Day 14	8	7	5	20
	total animals	13	10	11	16			50		total animals		12	6		11	9	38		total animals	22	12	27	36	42	23	162		total animals	7				9	10	26		Day 16	7	6	5	18
Maltose_0.2mg/mL	Day 7	13	10	11	16			50	Cysteine_50mg/mL	Day 7		12	6		11	9	38	Lithocholic acid_0.2mg/mL	Day 7	22	12	27	36	42	23	162	MgSO4_0.5mg/mL	Day 7	7				9	10	26		Day 18	7	6	4	17
Maltose_0.2mg/mL	Day 14	11	10	8	16			45	Cysteine_50mg/mL	Day 14		12	6		11	9	38	Lithocholic acid_0.2mg/mL	Day 14	17	9	26	31	39	17	139	MgSO4_0.5mg/mL	Day 14	7				7	10	24		Day 20	5	6	4	15
Maltose_0.2mg/mL	Day 16	11	10	8	15			44	Cysteine_50mg/mL	Day 16		12	5		11	9	37	Lithocholic acid_0.2mg/mL	Day 16	12	6	15	26	36	16	111	MgSO4_0.5mg/mL	Day 16	7				6	7	20		Day 23	5	4	3	12
Maltose_0.2mg/mL	Day 18	6	4	4	13			27	Cysteine_50mg/mL	Day 18		8	3		10	9	30	Lithocholic acid_0.2mg/mL	Day 18	8	3	11	22	33	13	90	MgSO4_0.5mg/mL	Day 18	7				5	3	15	Glucose_0.2mg/mL	57	E5	F5	G5
Maltose_0.2mg/mL	Day 20	3	2	0	4			9	Cysteine_50mg/mL	Day 20		6	1		7	7	21	Lithocholic acid_0.2mg/mL	Day 20	8	3	3	16	20	13	63	MgSO4_0.5mg/mL	Day 20	6				2	3	11		total	9	5	10	24
Maltose_0.2mg/mL	Day 23	1	1	0	3			5	Cysteine_50mg/mL	Day 23		4	0		5	7	16	Lithocholic acid_0.2mg/mL	Day 23	3	1	1	6	9	3	23	MgSO4_0.5mg/mL	Day 23	5				1	2	8		Day 14	9	5	10	24
		B	C	D	E	F	G	0	PlateX15		B	C	D	E	F	G	0	PlateX40		B	C	D	E	F	G		PlateX37		B	C	D	E	F	G			Day 16	8	5	10	23
	total animals	11	9	9	15	11		55		total animals	5	7	5	14	9	13	53		total animals			16	26	34	14	90		total animals	6	6			7	5	24		Day 18	7	4	9	20
Fructose_20mg/mL	Day 7	11	9	9	15	11		55	Cysteine_5mg/mL	Day 7	5	7	4	14	9	13	52	Cholic acid_20mg/mL	Day 7			16	26	34	14	90	FeSO4_5mg/mL	Day 7	6	6			7	5	24		Day 20	7	4	8	19
Fructose_20mg/mL	Day 14	10	6	8	13	11		48	Cysteine_5mg/mL	Day 14	5	7	4	14	8	12	50	Cholic acid_20mg/mL	Day 14			15	25	31	14	85	FeSO4_5mg/mL	Day 14	4	4			5	5	18		Day 23	5	3	8	16
Fructose_20mg/mL	Day 16	9	5	6	8	9		37	Cysteine_5mg/mL	Day 16	5	2	0	11	7	12	37	Cholic acid_20mg/mL	Day 16			12	23	26	12	73	FeSO4_5mg/mL	Day 16	4	3			5	5	17	Leucine_50mg/mL	59	B4	C4	D4
Fructose_20mg/mL	Day 18	8	3	4	7	6		28	Cysteine_5mg/mL	Day 18	4	1	0	5	3	11	24	Cholic acid_20mg/mL	Day 18			9	21	19	7	56	FeSO4_5mg/mL	Day 18	4	1			5	4	14		total	7	12		19
Fructose_20mg/mL	Day 20	5	1	2	6	5		19	Cysteine_5mg/mL	Day 20	0	0	0	0	3	8	11	Cholic acid_20mg/mL	Day 20			5	6	13	5	29	FeSO4_5mg/mL	Day 20	1	1			2	2	6		Day 14	7	12		19
Fructose_20mg/mL	Day 23	2	0	2	4	5		13	Cysteine_5mg/mL	Day 23	0	0	0	0	3	3	6	Cholic acid_20mg/mL	Day 23			0	3	7	3	13	FeSO4_5mg/mL	Day 23	0	0			2	0	2		Day 16	7	12		19
		B	C	D	E	F	G	0	PlateX15		B	C	D	E	F	G	0	PlateX40		B	C	D	E	F	G		PlateX37		B	C	D	E	F	G			Day 18	6	11		17
	total animals	12	14	7	9			42		total animals	8		2	10		10	30		total animals	25	19	16	14	19	5	98		total animals			6	8	6	5	25		Day 20	5	11		16
Fructose_2mg/mL	Day 7	12	14	7	9			42	Cysteine_0.5mg/mL	Day 7	8		2	10		10	30	Cholic acid_2mg/mL	Day 7	25	19	16	14	19	5	98	FeSO4_0.5mg/mL	Day 7			6	8	6	5	25		Day 23	3	10		13
Fructose_2mg/mL	Day 14	11	13	5	7			36	Cysteine_0.5mg/mL	Day 14	7		2	9		10	28	Cholic acid_2mg/mL	Day 14	22	18	16	13	16	5	90	FeSO4_0.5mg/mL	Day 14			5	7	6	5	23	Leucine_0.5mg/mL	59	B5	C5	D5
Fructose_2mg/mL	Day 16	7	10	5	7			29	Cysteine_0.5mg/mL	Day 16	7		1	8		8	24	Cholic acid_2mg/mL	Day 16	17	10	13	11	14	4	69	FeSO4_0.5mg/mL	Day 16			5	7	6	5	23		total	4	6	8	18
Fructose_2mg/mL	Day 18	2	0	0	3			5	Cysteine_0.5mg/mL	Day 18	1		0	1		5	7	Cholic acid_2mg/mL	Day 18	9	7	9	9	10	3	47	FeSO4_0.5mg/mL	Day 18			4	7	5	5	21		Day 14	4	6	8	18
Fructose_2mg/mL	Day 20	1	0	0	2			3	Cysteine_0.5mg/mL	Day 20	0		0	0		2	2	Cholic acid_2mg/mL	Day 20	5	0	3	4	10	3	25	FeSO4_0.5mg/mL	Day 20			4	4	3	1	12		Day 16	4	6	8	18
Fructose_2mg/mL	Day 23	0	0	0	1			1	Cysteine_0.5mg/mL	Day 23	0		0	0		2	2	Cholic acid_2mg/mL	Day 23	1	0	0	1	2	3	7	FeSO4_0.5mg/mL	Day 23			4	4	3	1	12		Day 18	4	5	5	14
		B	C	D	E	F	G	0	PlateX15		B	C	D	E	F	G	0	PlateX40		B	C	D	E	F	G		PlateX37		B	C	D	E	F	G			Day 20	3	4	4	11
	total animals	16	9	10	17	15	12	79		total animals			8		9	11	28		total animals	19	24		24	11	20	98		total animals	4				6	11	21		Day 23	3	4	4	11
Fructose_0.2mg/mL	Day 7	16	9	10	17	15	12	79	Arginine_50mg/mL	Day 7			8		9	11	28	Cholic acid_0.2mg/mL	Day 7	19	24		24	11	20	98	ZnSO4_50mg/mL	Day 7	4				6	11	21	Histidine_50mg/mL	59	B7	C7	D7
Fructose_0.2mg/mL	Day 14	13	9	9	16	12	10	69	Arginine_50mg/mL	Day 14			7		8	10	25	Cholic acid_0.2mg/mL	Day 14	17	23		23	8	19	90	ZnSO4_50mg/mL	Day 14	4				5	10	19		total	9		6	15
Fructose_0.2mg/mL	Day 16	13	8	8	13	12	9	63	Arginine_50mg/mL	Day 16			1		6	4	11	Cholic acid_0.2mg/mL	Day 16	10	17		17	3	15	62	ZnSO4_50mg/mL	Day 16	4				5	10	19		Day 14	9		6	15
Fructose_0.2mg/mL	Day 18	8	6	6	5	9	8	42	Arginine_50mg/mL	Day 18			0		1	2	3	Cholic acid_0.2mg/mL	Day 18	10	17		17	3	15	62	ZnSO4_50mg/mL	Day 18	4				5	10	19		Day 16	9		6	15
Fructose_0.2mg/mL	Day 20	6	5	3	2	4	3	23	Arginine_50mg/mL	Day 20			0		0	0	0	Cholic acid_0.2mg/mL	Day 20	5	9		4	2	15	35	ZnSO4_50mg/mL	Day 20	4				4	10	18		Day 18	6		6	12
Fructose_0.2mg/mL	Day 23	2	2	2	1	1	3	11	Arginine_50mg/mL	Day 23			0		0	0	0	Cholic acid_0.2mg/mL	Day 23	1	4		3	2	5	15	ZnSO4_50mg/mL	Day 23	4				2	5	11		Day 20	6		5	11
		B	C	D	E	F	G	0	PlateX15		B	C	D	E	F	G	0	PlateX40		B	C	D	E	F	G		PlateX37		B	C	D	E	F	G			Day 23	6		5	11
	total animals	13	11	9				33		total animals	9	9	9	6	10	5	48		total animals	8	13	12		15		48		total animals	6	5			3	6	20	Tryptophan_50mg/mL	59	E8	F8	G8
Mannose_20mg/mL	Day 7	13	11	9				33	Arginine_5mg/mL	Day 7	9	8	9	6	10	5	47	Lactic acid_20mg/mL	Day 7	8	13	12		15		48	ZnSO4_5mg/mL	Day 7	6	5			3	6	20		total	8	10	8	26
Mannose_20mg/mL	Day 14	13	10	7				30	Arginine_5mg/mL	Day 14	7	8	8	6	9	4	42	Lactic acid_20mg/mL	Day 14	5	11	10		13		39	ZnSO4_5mg/mL	Day 14	6	5			3	6	20		Day 14	8	10	8	26
Mannose_20mg/mL	Day 16	12	8	7				27	Arginine_5mg/mL	Day 16	4	6	5	4	7	4	30	Lactic acid_20mg/mL	Day 16	3	11	7		12		33	ZnSO4_5mg/mL	Day 16	6	5			3	6	20		Day 16	8	10	8	26
Mannose_20mg/mL	Day 18	11	1	4				16	Arginine_5mg/mL	Day 18	2	1	3	2	3	0	11	Lactic acid_20mg/mL	Day 18	3	9	7		10		29	ZnSO4_5mg/mL	Day 18	6	5			3	6	20		Day 18	4	8	4	16
Mannose_20mg/mL	Day 20	7	0	3				10	Arginine_5mg/mL	Day 20	1	1	0	0	3	0	5	Lactic acid_20mg/mL	Day 20	2	5	5		7		19	ZnSO4_5mg/mL	Day 20	5	5			3	6	19		Day 20	4	8	4	16
Mannose_20mg/mL	Day 23	3	0	1				4	Arginine_5mg/mL	Day 23	0	1	0	0	2	0	3	Lactic acid_20mg/mL	Day 23	2	2	3		1		8	ZnSO4_5mg/mL	Day 23	3	1			2	5	11		Day 23	2	2	4	8
		B	C	D	E	F	G	0	PlateX15		B	C	D	E	F	G	0	PlateX40		B	C	D	E	F	G		PlateX37		B	C	D	E	F	G		Tryptophan_5mg/mL	59	B9	C9	D9
	total animals	8	7					15		total animals	11	10		6	13	11	51		total animals	16	6			10	12	44		total animals	10	4	10	3		3	30		total	4	10	10	24
Mannose_2mg/mL	Day 7	8	7					15	Arginine_0.5mg/mL	Day 7	11	10		6	13	11	51	Lactic acid_2mg/mL	Day 7	16	6			10	12	44	ZnSO4_0.5mg/mL	Day 7	10	4	10	3		3	30		Day 14	4	10	10	24
Mannose_2mg/mL	Day 14	7	5					12	Arginine_0.5mg/mL	Day 14	9	9		6	13	11	48	Lactic acid_2mg/mL	Day 14	16	6			9	12	43	ZnSO4_0.5mg/mL	Day 14	10	4	9	1		3	27		Day 16	4	10	10	24
Mannose_2mg/mL	Day 16	7	3					10	Arginine_0.5mg/mL	Day 16	6	5		6	10	9	36	Lactic acid_2mg/mL	Day 16	6	4			4	12	26	ZnSO4_0.5mg/mL	Day 16	9	4	8	1		3	25		Day 18	3	8	7	18
Mannose_2mg/mL	Day 18	7	2					9	Arginine_0.5mg/mL	Day 18	4	1		4	7	9	25	Lactic acid_2mg/mL	Day 18	3	4			4	10	21	ZnSO4_0.5mg/mL	Day 18	7	4	5	1		3	20		Day 20	3	8	7	18
Mannose_2mg/mL	Day 20	2	1					3	Arginine_0.5mg/mL	Day 20	0	1		3	7	4	15	Lactic acid_2mg/mL	Day 20	3	4			2	7	16	ZnSO4_0.5mg/mL	Day 20	3	2	4	1		3	13		Day 23	3	7	6	16
Mannose_2mg/mL	Day 23	2	0					2	Arginine_0.5mg/mL	Day 23	0	1		1	3	4	9	Lactic acid_2mg/mL	Day 23	3	2			1	3	9	ZnSO4_0.5mg/mL	Day 23	1	0	4	1		1	7	Glutamine_50mg/mL	59	E11	F11	G11
		B	C	D	E	F	G	0	PlateX15		B	C	D	E	F	G	0	PlateX40		B	C	D	E	F	G		PlateX37		B	C	D	E	F	G			total	12	9	6	27
	total animals	11	9	8				28		total animals	8	4	8	7	8	13	48		total animals	9				6	11	26		total animals		2	6	4	3	7	22		Day 14	12	9	6	27
Mannose_0.2mg/mL	Day 7	11	9	8				28	Alanine_50mg/mL	Day 7	8	4	7	7	8	13	47	Lactic acid_0.2mg/mL	Day 7	9				6	11	26	Control	Day 7		2	6	4	3	7	22		Day 16	12	9	6	27
Mannose_0.2mg/mL	Day 14	11	9	6				26	Alanine_50mg/mL	Day 14	6	4	6	7	8	13	44	Lactic acid_0.2mg/mL	Day 14	9				6	11	26	Control	Day 14		1	6	3	1	4	15		Day 18	11	8	6	25
Mannose_0.2mg/mL	Day 16	9	8	4				21	Alanine_50mg/mL	Day 16	6	4	5	4	6	13	38	Lactic acid_0.2mg/mL	Day 16	3				5	10	18	Control	Day 16		1	6	3	1	4	15		Day 20	11	8	5	24
Mannose_0.2mg/mL	Day 18	2	1	2				5	Alanine_50mg/mL	Day 18	3	3	1	2	6	12	27	Lactic acid_0.2mg/mL	Day 18	3				4	9	16	Control	Day 18		1	6	3	1	4	15		Day 23	10	8	5	23
Mannose_0.2mg/mL	Day 20	1	1	0				2	Alanine_50mg/mL	Day 20	2	2	1	0	2	4	11	Lactic acid_0.2mg/mL	Day 20	2				4	7	13	Control	Day 20		1	6	2	1	3	13	Glutamine_5mg/mL	60	B2	C2	D2
Mannose_0.2mg/mL	Day 23	1	0	0				1	Alanine_50mg/mL	Day 23	2	0	0	0	1	3	6	Lactic acid_0.2mg/mL	Day 23	2				2	2	6	Control	Day 23		0	3	0	1	1	5		total	3	5	6	14
	Control x13	B	C	D	E	F	G	0	PlateX15		B	C	D	E	F	G	0	PlateX40		B	C	D	E	F	G		PlateX38		B	C	D	E	F	G			Day 14	3	5	6	14
	total animals	19	15	10	12	14	16	86		total animals	14	8	5	11	11	13	62		total animals	9	6	5	13	13		46		total animals	9	5	4		8	7	33		Day 16	2	5	6	13
control Plate x13	Day 7	19	15	10	12	14	16	86	Alanine_5mg/mL	Day 7	14	8	5	11	11	13	62	Control	Day 7	9	6	5	13	13		46	CaCl2_5mg/mL	Day 7	9	5	4		8	7	33		Day 18	2	4	6	12
control Plate x13	Day 14	19	14	9	12	14	16	84	Alanine_5mg/mL	Day 14	12	8	4	10	10	13	57	Control	Day 14	8	5	4	12	13		42	CaCl2_5mg/mL	Day 14	8	5	3		5	7	28		Day 20	2	4	5	11
control Plate x13	Day 16	18	13	6	11	14	15	77	Alanine_5mg/mL	Day 16	12	5	2	8	6	12	45	Control	Day 16	6	2	2	8	6		24	CaCl2_5mg/mL	Day 16	7	4	2		4	6	23		Day 23	2	4	5	11
control Plate x13	Day 18	17	13	6	9	10	13	68	Alanine_5mg/mL	Day 18	8	1	0	8	1	9	27	Control	Day 18	5	2	2	7	5		21	CaCl2_5mg/mL	Day 18	3	2	0		2	3	10	Threonine_5mg/mL	60	B5	C5	D5
control Plate x13	Day 20	7	6	3	4	5	10	35	Alanine_5mg/mL	Day 20	3	1	0	4	0	3	11	Control	Day 20	1	1	1	4	4		11	CaCl2_5mg/mL	Day 20	2	1	0		1	2	6		total	4	10		14
control Plate x13	Day 23	4	2	0	2	2	5	15	Alanine_5mg/mL	Day 23	1	0	0	3	0	1	5	Control	Day 23	1	1	1	2	2		7	CaCl2_5mg/mL	Day 23	1	1	0		1	1	4		Day 14	4	10		14
								0	PlateX15		B	C	D	E	F	G	0	PlateX43		B	C	D	E	F	G		PlateX38		B	C	D	E	F	G			Day 16	4	10		14
PlateX14		B	C	D	E	F	G	0		total animals	13	9	15	5	5	10	57		total animals	17	16	15	18		13	79		total animals	9	3	9	11		3	35		Day 18	4	10		14
	total animals	9	7					16	Alanine_0.5mg/mL	Day 7	13	9	15	5	5	10	57	Ursodeoxycholic acid_20mg/mL	Day 7	17	16	15	18		13	79	CaCl2_0.5mg/mL	Day 7	9	3	9	11		3	35		Day 20	3	10		13
Inulin_20mg/mL	Day 7	9	7					16	Alanine_0.5mg/mL	Day 14	12	9	14	5	5	9	54	Ursodeoxycholic acid_20mg/mL	Day 14	17	15	12	16		13	73	CaCl2_0.5mg/mL	Day 14	9	3	8	10		3	33		Day 23	3	8		11
Inulin_20mg/mL	Day 14	6	6					12	Alanine_0.5mg/mL	Day 16	8	6	9	1	0	9	33	Ursodeoxycholic acid_20mg/mL	Day 16	15	14	10	15		9	63	CaCl2_0.5mg/mL	Day 16	8	2	7	10		2	29	Vitamin C_50mg/mL	61	B2	C2	D2
Inulin_20mg/mL	Day 16	6	6					12	Alanine_0.5mg/mL	Day 18	2	1	1	0	0	8	12	Ursodeoxycholic acid_20mg/mL	Day 18	11	7	10	13		7	48	CaCl2_0.5mg/mL	Day 18	7	1	5	8		0	21		total	7	6	6	19
Inulin_20mg/mL	Day 18	4	4					8	Alanine_0.5mg/mL	Day 20	0	0	0	0	0	7	7	Ursodeoxycholic acid_20mg/mL	Day 20	5	4	5	3		3	20	CaCl2_0.5mg/mL	Day 20	4	0	0	3		0	7		Day 14	7	6	6	19
Inulin_20mg/mL	Day 20	1	3					4	Alanine_0.5mg/mL	Day 23	0	0	0	0	0	4	4	Ursodeoxycholic acid_20mg/mL	Day 23	2	1	1	1		1	6	CaCl2_0.5mg/mL	Day 23	2	0	0	1		0	3		Day 16	7	6	6	19
Inulin_20mg/mL	Day 23	0	3					3	PlateX15	control x15	B	C	D	E	F	G	0	PlateX43		B	C	D	E	F	G		PlateX38		B	C	D	E	F	G			Day 18	6	6	6	18
		B	C	D	E	F	G	0		total animals	11	10		10	15	12	58		total animals	15	18	15	23	19	9	99		total animals	10	8	7	10	7	7	49		Day 20	6	6	6	18
	total animals	12	8	14	9			43	control x15	Day 7	11	10		10	15	12	58	Ursodeoxycholic acid_2mg/mL	Day 7	15	18	15	23	19	9	99	KCl_50mg/mL	Day 7	10	8	7	10	7	7	49		Day 23	6	5	6	17
Inulin_2mg/mL	Day 7	12	8	14	9			43	control x15	Day 14	11	10		10	15	11	57	Ursodeoxycholic acid_2mg/mL	Day 14	15	17	15	23	19	9	98	KCl_50mg/mL	Day 14	6	8	7	10	5	6	42	Vitamin C_5mg/mL	61	E2	F2	G2
Inulin_2mg/mL	Day 14	11	7	14	9			41	control x15	Day 16	7	6		10	15	9	47	Ursodeoxycholic acid_2mg/mL	Day 16	15	16	13	17	17	7	85	KCl_50mg/mL	Day 16	6	8	7	9	5	5	40		total	10	5	7	22
Inulin_2mg/mL	Day 16	9	5	11	1			26	control x15	Day 18	0	6		4	15	5	30	Ursodeoxycholic acid_2mg/mL	Day 18	15	13	13	15	13	5	74	KCl_50mg/mL	Day 18	6	7	7	8	5	1	34		Day 14	10	5	7	22
Inulin_2mg/mL	Day 18	4	0	2	1			7	control x15	Day 20	0	0		4	9	3	16	Ursodeoxycholic acid_2mg/mL	Day 20	5	10	4	5	4	4	32	KCl_50mg/mL	Day 20	2	5	2	5	2	1	17		Day 16	10	5	7	22
Inulin_2mg/mL	Day 20	1	0	1	0			2	control x15	Day 23	0	0		3	5	0	8	Ursodeoxycholic acid_2mg/mL	Day 23	3	6	1	3	1	1	15	KCl_50mg/mL	Day 23	1	2	1	2	1	1	8		Day 18	9	5	7	21
Inulin_2mg/mL	Day 23	0	0	0	0			0	PlateX16		B	C	D	E	F	G	0	PlateX43		B	C	D	E	F	G		PlateX38		B	C	D	E	F	G			Day 20	9	4	7	20
		B	C	D	E	F	G	0		total animals	11	6	10	5			32		total animals	14				3	11	28		total animals	5	9	7	7	8	7	43		Day 23	8	4	6	18
	total animals	7	11	10				28	Leucine_5mg/mL	Day 7	11	6	10	5			32	Ursodeoxycholic acid_0.2mg/mL	Day 7	14				3	11	28	KCl_5mg/mL	Day 7	5	9	7	7	8	7	43	Vitamin C_0.5mg/mL	61	B3	C3	D3
Inulin_0.2mg/mL	Day 7	7	11	10				28	Leucine_5mg/mL	Day 14	11	6	10	5			32	Ursodeoxycholic acid_0.2mg/mL	Day 14	14				2	11	27	KCl_5mg/mL	Day 14	5	8	6	6	8	7	40		total	3	5	5	13
Inulin_0.2mg/mL	Day 14	7	10	10				27	Leucine_5mg/mL	Day 16	11	6	10	5			32	Ursodeoxycholic acid_0.2mg/mL	Day 16	13				2	10	25	KCl_5mg/mL	Day 16	5	8	6	5	8	5	37		Day 14	3	5	5	13
Inulin_0.2mg/mL	Day 16	5	8	8				21	Leucine_5mg/mL	Day 18	8	2	8	3			21	Ursodeoxycholic acid_0.2mg/mL	Day 18	11				2	9	22	KCl_5mg/mL	Day 18	5	6	6	5	7	1	30		Day 16	3	5	5	13
Inulin_0.2mg/mL	Day 18	3	2	6				11	Leucine_5mg/mL	Day 20	4	2	5	3			14	Ursodeoxycholic acid_0.2mg/mL	Day 20	3				0	3	6	KCl_5mg/mL	Day 20	3	3	3	1	3	1	14		Day 18	0	5	4	9
Inulin_0.2mg/mL	Day 20	0	1	4				5	Leucine_5mg/mL	Day 23	2	2	4	3			11	Ursodeoxycholic acid_0.2mg/mL	Day 23	1				0	2	3	KCl_5mg/mL	Day 23	3	1	3	0	2	0	9		Day 20	0	5	4	9
Inulin_0.2mg/mL	Day 23	0	1	3				4	PlateX16		B	C	D	E	F	G	0	PlateX43		B	C	D	E	F	G		PlateX38		B	C	D	E	F	G			Day 23	0	1	3	4
		B	C	D	E	F	G	0		total animals			9	19		15	43		total animals	18	9	10	11	15	19	82		total animals	4		9	8	3	9	33	Vitamin K1_50 mg/mL	61	B8	C8	D8
	total animals	13	13	12	10			48	Lysine_50mg/mL	Day 7			9	19		15	43	Choline chloride_20mg/mL	Day 7	18	9	10	11	15	19	82	KCl_0.5mg/mL	Day 7	4		9	8	3	9	33		total	8			8
Sucrose_20mg/mL	Day 7	13	13	12	10			48	Lysine_50mg/mL	Day 14			6	19		12	37	Choline chloride_20mg/mL	Day 14	16	8	8	11	14	19	76	KCl_0.5mg/mL	Day 14	4		9	8	3	9	33		Day 14	8			8
Sucrose_20mg/mL	Day 14	13	11	12	9			45	Lysine_50mg/mL	Day 16			4	10		9	23	Choline chloride_20mg/mL	Day 16	14	5	6	5	8	9	47	KCl_0.5mg/mL	Day 16	4		9	6	3	9	31		Day 16	8			8
Sucrose_20mg/mL	Day 16	10	8	8	4			30	Lysine_50mg/mL	Day 18			2	2		9	13	Choline chloride_20mg/mL	Day 18	12	3	4	3	5	8	35	KCl_0.5mg/mL	Day 18	3		8	3	3	8	25		Day 18	7			7
Sucrose_20mg/mL	Day 18	1	3	1	2			7	Lysine_50mg/mL	Day 20			0	0		3	3	Choline chloride_20mg/mL	Day 20	5	2	2	3	1	6	19	KCl_0.5mg/mL	Day 20	1		1	0	1	2	5		Day 20	6			6
Sucrose_20mg/mL	Day 20	0	0	0	0			0	Lysine_50mg/mL	Day 23			0	0		1	1	Choline chloride_20mg/mL	Day 23	1	0	0	1	0	2	4	KCl_0.5mg/mL	Day 23	1		0	0	1	1	3		Day 23	0			0
Sucrose_20mg/mL	Day 23	0	0	0	0			0	PlateX16		B	C	D	E	F	G	0	PlateX43		B	C	D	E	F	G		PlateX38		B	C	D	E	F	G		Vitamin K1_5 mg/mL	61	E8	F8	G8
		B	C	D	E	F	G	0		total animals	8		8	12	4		32		total animals	14				13	8	35		total animals	7	9	5	10	5	8	44		total		10	7	17
	total animals	10	12	10	10	9		51	Lysine_5mg/mL	Day 7	8		8	12	4		32	Choline chloride_2mg/mL	Day 7	14				13	8	35	MnCl2_5mg/mL	Day 7	7	9	5	10	5	8	44		Day 14		10	7	17
Sucrose_2mg/mL	Day 7	10	12	10	10	9		51	Lysine_5mg/mL	Day 14	6		8	12	3		29	Choline chloride_2mg/mL	Day 14	14				12	7	33	MnCl2_5mg/mL	Day 14	3	7	5	8	4	8	35		Day 16		10	7	17
Sucrose_2mg/mL	Day 14	9	12	9	10	8		48	Lysine_5mg/mL	Day 16	5		6	3	2		16	Choline chloride_2mg/mL	Day 16	13				11	4	28	MnCl2_5mg/mL	Day 16	3	7	5	8	4	6	33		Day 18		9	7	16
Sucrose_2mg/mL	Day 16	8	5	0	5	6		24	Lysine_5mg/mL	Day 18	4		2	1	2		9	Choline chloride_2mg/mL	Day 18	13				8	4	25	MnCl2_5mg/mL	Day 18	2	7	5	8	4	3	29		Day 20		8	7	15
Sucrose_2mg/mL	Day 18	3	3	0	0	3		9	Lysine_5mg/mL	Day 20	2		1	0	0		3	Choline chloride_2mg/mL	Day 20	8				3	1	12	MnCl2_5mg/mL	Day 20	1	2	1	2	2	0	8		Day 23		7	7	14
Sucrose_2mg/mL	Day 20	1	1	0	0	1		3	Lysine_5mg/mL	Day 23	1		1	0	0		2	Choline chloride_2mg/mL	Day 23	6				2	0	8	MnCl2_5mg/mL	Day 23	0	1	0	1	1	0	3	Vitamin K1_0.5 mg/mL	61	B9	C9	D9
Sucrose_2mg/mL	Day 23	1	1	0	0	1		3	PlateX16		B	C	D	E	F	G	0	PlateX43		B	C	D	E	F	G		PlateX38		B	C	D	E	F	G			total	6	2	11	19
		B	C	D	E	F	G	0		total animals			5	6	8		19		total animals	12			8	5	12	37		total animals		12	9	9		5	35		Day 14	6	2	11	19
	total animals	9	11	15	9	9		53	Lysine_0.5mg/mL	Day 7			5	6	8		19	Choline chloride_0.2mg/mL	Day 7	12			8	5	12	37	MnCl2_0.5mg/mL	Day 7		12	9	9		5	35		Day 16	6	2	11	19
Sucrose_0.2mg/mL	Day 7	9	11	15	9	9		53	Lysine_0.5mg/mL	Day 14			4	5	6		15	Choline chloride_0.2mg/mL	Day 14	12			7	2	12	33	MnCl2_0.5mg/mL	Day 14		12	7	7		5	31		Day 18	5	2	10	17
Sucrose_0.2mg/mL	Day 14	9	10	12	9	9		49	Lysine_0.5mg/mL	Day 16			2	5	5		12	Choline chloride_0.2mg/mL	Day 16	11			6	2	12	31	MnCl2_0.5mg/mL	Day 16		10	7	7		4	28		Day 20	5	2	10	17
Sucrose_0.2mg/mL	Day 16	8	7	11	8	9		43	Lysine_0.5mg/mL	Day 18			2	2	4		8	Choline chloride_0.2mg/mL	Day 18	7			4	1	10	22	MnCl2_0.5mg/mL	Day 18		7	7	7		3	24		Day 23	5	2	7	14
Sucrose_0.2mg/mL	Day 18	7	1	0	4	8		20	Lysine_0.5mg/mL	Day 20			0	0	0		0	Choline chloride_0.2mg/mL	Day 20	4			0	1	3	8	MnCl2_0.5mg/mL	Day 20		3	5	5		1	14	CaCl2·2H2O_50 mg/mL	62	E8	F8	G8	0
Sucrose_0.2mg/mL	Day 20	3	0	0	2	4		9	Lysine_0.5mg/mL	Day 23			0	0	0		0	Choline chloride_0.2mg/mL	Day 23	1			0	1	1	3	MnCl2_0.5mg/mL	Day 23		3	5	2		0	10		total	6	5	3	14
Sucrose_0.2mg/mL	Day 23	2	0	0	1	0		3	PlateX16	control x16	B	C	D	E	F	G	0	PlateX43		B	C	D	E	F	G	0	PlateX38		B	C	D	E	F	G			Day 14	6	5	3	14
		B	C	D	E	F	G	0		total animals	12	10		3		16	41		total animals	7	9	7			7	30		total animals	9	7	10	9	9	10	54		Day 16	6	5	3	14
	total animals	19	7	7	7	7	8	55	control x16	Day 7	12	10		3		16	41	Deoxycholic acid sodium_20mg/mL	Day 7	7	9	7			7	30	NaCl_50mg/mL	Day 7	9	7	10	9	9	10	54		Day 18	5	2	2	9
Lactose_20mg/mL	Day 7	19	7	7	7	7	8	55	control x16	Day 14	12	10		3		16	41	Deoxycholic acid sodium_20mg/mL	Day 14	3	7	4			2	16	NaCl_50mg/mL	Day 14	9	4	10	7	8	10	48		Day 20	3	2	1	6
Lactose_20mg/mL	Day 14	19	7	6	7	7	8	54	control x16	Day 16	12	10		3		15	40	Deoxycholic acid sodium_20mg/mL	Day 16	1	7	3			2	13	NaCl_50mg/mL	Day 16	8	4	8	7	7	10	44		Day 23	1	1	0	2
Lactose_20mg/mL	Day 16	16	3	3	5	6	8	41	control x16	Day 18	9	9		3		11	32	Deoxycholic acid sodium_20mg/mL	Day 18	1	6	3			2	12	NaCl_50mg/mL	Day 18	7	3	4	6	5	10	35	Ethanol_20mg/mL	65	B2	C2	D2	0
Lactose_20mg/mL	Day 18	15	2	1	3	1	6	28	control x16	Day 20	7	3		2		5	17	Deoxycholic acid sodium_20mg/mL	Day 20	0	5	2			2	9	NaCl_50mg/mL	Day 20	6	2	0	0	4	6	18		total		7	6	13
Lactose_20mg/mL	Day 20	8	0	1	3	1	2	15	control x16	Day 23	4	3		0		0	7	Deoxycholic acid sodium_20mg/mL	Day 23	0	2	1			2	5	NaCl_50mg/mL	Day 23	3	1	0	0	1	5	10		Day 14		7	6	13
Lactose_20mg/mL	Day 23	3	0	0	0	1	3	7	PlateX17		B	C	D	E	F	G	0	PlateX43		B	C	D	E	F	G		PlateX38		B	C	D	E	F	G			Day 16		7	6	13
		B	C	D	E	F	G	0		total animals	5			10	8		23		total animals	9	4			6	2	21		total animals	8	18	10	10	11	5	62		Day 18		6	5	11
	total animals	15	10	13	14	16		68	Histidine_5mg/mL	Day 7	5			10	8		23	Deoxycholic acid sodium_2mg/mL	Day 7	9	4			6	2	21	NaCl_5mg/mL	Day 7	8	18	10	10	11	5	62		Day 20		6	5	11
Lactose_2mg/mL	Day 7	15	10	13	14	16		68	Histidine_5mg/mL	Day 14	5			10	8		23	Deoxycholic acid sodium_2mg/mL	Day 14	9	4			5	2	20	NaCl_5mg/mL	Day 14	8	18	7	10	11	5	59		Day 23		5	5	10
Lactose_2mg/mL	Day 14	14	10	13	13	16		66	Histidine_5mg/mL	Day 16	3			8	8		19	Deoxycholic acid sodium_2mg/mL	Day 16	7	4			5	1	17	NaCl_5mg/mL	Day 16	8	18	7	5	11	4	53	Ethanol_100mg/mL	65	E2	F2	G2	0
Lactose_2mg/mL	Day 16	13	10	2	6	14		45	Histidine_5mg/mL	Day 18	3			7	8		18	Deoxycholic acid sodium_2mg/mL	Day 18	6	4			5	1	16	NaCl_5mg/mL	Day 18	7	10	5	2	11	4	39		total		5	6	11
Lactose_2mg/mL	Day 18	4	7	0	1	5		17	Histidine_5mg/mL	Day 20	3			4	3		10	Deoxycholic acid sodium_2mg/mL	Day 20	5	3			5	1	14	NaCl_5mg/mL	Day 20	6	3	3	2	4	0	18		Day 14		5	6	11
Lactose_2mg/mL	Day 20	1	4	0	1	3		9	Histidine_5mg/mL	Day 23	2			3	0		5	Deoxycholic acid sodium_2mg/mL	Day 23	3	2			1	0	6	NaCl_5mg/mL	Day 23	3	2	2	0	2	0	9		Day 16		5	6	11
Lactose_2mg/mL	Day 23	1	3	0	0	2		6	PlateX17		B	C	D	E	F	G	0	PlateX43		B	C	D	E	F	G		PlateX38		B	C	D	E	F	G			Day 18		5	4	9
		B	C	D	E	F	G	0		total animals			8	5	4	15	32		total animals	8				4	1	13		total animals	8	20	21	12	9	8	78		Day 20		4	4	8
	total animals	7	11	10	12	12		52	Histidine_0.5mg/mL	Day 7			8	5	4	15	32	Deoxycholic acid sodium_0.2mg/mL	Day 7	8				4	1	13	NaCl_0.5mg/mL	Day 7	8	20	21	12	9	8	78		Day 23		4	3	7
Lactose_0.2mg/mL	Day 7	7	11	10	12	12		52	Histidine_0.5mg/mL	Day 14			7	5	3	14	29	Deoxycholic acid sodium_0.2mg/mL	Day 14	8				0	1	9	NaCl_0.5mg/mL	Day 14	8	20	21	12	9	8	78	Ethanol_10mg/mL	65	B3	C3	D3	0
Lactose_0.2mg/mL	Day 14	7	11	10	12	10		50	Histidine_0.5mg/mL	Day 16			7	5	3	13	28	Deoxycholic acid sodium_0.2mg/mL	Day 16	4				0	1	5	NaCl_0.5mg/mL	Day 16	8	19	18	10	9	6	70		total	5		3	8
Lactose_0.2mg/mL	Day 16	7	9	7	9	8		40	Histidine_0.5mg/mL	Day 18			7	3	2	12	24	Deoxycholic acid sodium_0.2mg/mL	Day 18	1				0	1	2	NaCl_0.5mg/mL	Day 18	7	18	13	8	4	4	54		Day 14	5		3	8
Lactose_0.2mg/mL	Day 18	4	2	1	2	3		12	Histidine_0.5mg/mL	Day 20			4	2	1	6	13	Deoxycholic acid sodium_0.2mg/mL	Day 20	0				0	1	1	NaCl_0.5mg/mL	Day 20	4	4	3	6	2	3	22		Day 16	5		3	8
Lactose_0.2mg/mL	Day 20	2	1	0	2	2		7	Histidine_0.5mg/mL	Day 23			2	2	0	0	4	Deoxycholic acid sodium_0.2mg/mL	Day 23	0				0	1	1	NaCl_0.5mg/mL	Day 23	3	3	2	3	2	2	15		Day 18	4		2	6
Lactose_0.2mg/mL	Day 23	0	1	0	1	3		5	PlateX17		B	C	D	E	F	G	0	PlateX43	Control_S-Basal	B	C	D	E	F	G		PlateX38		B	C	D	E	F	G			Day 20	4		2	6
	control x14	B	C	D	E	F	G	0		total animals	10	9	12	13	3		47		total animals	5	3				5	13		total animals		9	9	6			24		Day 23	3		1	4
	total animals	11	10	12	12			45	Tryptophan_0.5mg/mL	Day 7	10	9	12	13	3		47	Control_S-Basal	Day 7	5	3				5	13	Control	Day 7		9	9	6			24	Tea polyphenol_50 mg/mL	65	B4	C4	D4	0
control x14	Day 7	11	10	12	12			45	Tryptophan_0.5mg/mL	Day 14	9	6	9	13	3		40	Control_S-Basal	Day 14	5	3				5	13	Control	Day 14		9	9	6			24		total	11	9	4	24
control x14	Day 14	11	10	12	11			44	Tryptophan_0.5mg/mL	Day 16	5	3	5	10	3		26	Control_S-Basal	Day 16	4	3				5	12	Control	Day 16		8	7	1			16		Day 14	11	9	4	24
control x14	Day 16	11	10	4	11			36	Tryptophan_0.5mg/mL	Day 18	3	0	0	2	1		6	Control_S-Basal	Day 18	4	3				5	12	Control	Day 18		6	4	1			11		Day 16	11	9	4	24
control x14	Day 18	8	1	1	4			14	Tryptophan_0.5mg/mL	Day 20	1	0	0	1	1		3	Control_S-Basal	Day 20	2	2				4	8	Control	Day 20		2	0	0			2		Day 18	10	8	2	20
control x14	Day 20	3	0	0	0			3	Tryptophan_0.5mg/mL	Day 23	0	0	0	0	0		0	Control_S-Basal	Day 23	1	0				3	4	Control	Day 23		0	0	0			0		Day 20	10	7	2	19
control x14	Day 23	3	0	0	0			3	PlateX17	control x17	B	C	D	E	F	G	0	PlateX44		B	C	D	E	F	G												Day 23	7	7	1	15
								0		total animals	8		10			17	35		total animals		8		10		7	25										Tea polyphenol_5 mg/mL	65	E4	F4	G4	0
PlateX21		B	C	D	E	F	G	0	control x17	Day 7	8		10			17	35	Sodium acetate_20mg/mL	Day 7		8		10		7	25											total	8	5	4	17
	total animals	12	14	12	8			46	control x17	Day 14	8		10			17	35	Sodium acetate_20mg/mL	Day 14		8		10		6	24											Day 14	8	5	4	17
Glucose_20mg/mL	Day 7	12	14	12	7			45	control x17	Day 16	5		9			12	26	Sodium acetate_20mg/mL	Day 16		7		8		2	17											Day 16	8	5	4	17
Glucose_20mg/mL	Day 14	11	13	12	7			43	control x17	Day 18	5		9			10	24	Sodium acetate_20mg/mL	Day 18		4		6		2	12											Day 18	8	5	3	16
Glucose_20mg/mL	Day 16	10	13	10	7			40	control x17	Day 20	3		5			6	14	Sodium acetate_20mg/mL	Day 20		3		4		2	9											Day 20	7	4	2	13
Glucose_20mg/mL	Day 18	8	11	9	7			35	control x17	Day 23	1		2			5	8	Sodium acetate_20mg/mL	Day 23		0		2		1	3											Day 23	6	3	1	10
Glucose_20mg/mL	Day 20	6	7	8	7			28	PlateX19		B	C	D	E	F	G	0	PlateX44		B	C	D	E	F	G											Tea polyphenol_0.5 mg/mL	65	B5	C5	D5	0
Glucose_20mg/mL	Day 23	3	0	1	0			4		total animals		14	17	6			37		total animals	16	15	8	25	15	13	92											total	4	12	6	22
PlateX21		B	C	D	E	F	G	0	Valine_5mg/mL	Day 7		14	17	6			37	Sodium acetate_2mg/mL	Day 7	16	15	8	25	15	13	92											Day 14	4	12	6	22
	total animals	6	9	10				25	Valine_5mg/mL	Day 14		13	16	6			35	Sodium acetate_2mg/mL	Day 14	16	14	6	24	13	13	86											Day 16	4	12	6	22
Glucose_2mg/mL	Day 7	6	8	10				24	Valine_5mg/mL	Day 16		13	16	6			35	Sodium acetate_2mg/mL	Day 16	11	9	6	20	11	10	67											Day 18	2	12	6	20
Glucose_2mg/mL	Day 14	5	8	10				23	Valine_5mg/mL	Day 18		12	13	5			30	Sodium acetate_2mg/mL	Day 18	8	6	3	20	7	9	53											Day 20	2	12	4	18
Glucose_2mg/mL	Day 16	5	8	10				23	Valine_5mg/mL	Day 20		7	6	1			14	Sodium acetate_2mg/mL	Day 20	1	1	1	10	0	4	17											Day 23	1	8	2	11
Glucose_2mg/mL	Day 18	5	7	9				21	Valine_5mg/mL	Day 23		4	1	1			6	Sodium acetate_2mg/mL	Day 23	1	0	1	4	0	0	6										Control	65	B11	C11	D11	0
Glucose_2mg/mL	Day 20	4	4	8				16	PlateX19		B	C	D	E	F	G	0	PlateX44		B	C	D	E	F	G												total	8	9	21	38
Glucose_2mg/mL	Day 23	4	2	2				8		total animals	11	11	9			14	45		total animals	15		11	21	25		72											Day 14	8	9	21	38
PlateX21		B	C	D	E	F	G	0	Glycine_50mg/mL	Day 7	11	11	9			14	45	Sodium acetate_0.2mg/mL	Day 7	15		11	21	25		72											Day 16	8	9	21	38
	total animals	8	10	14	13	14		59	Glycine_50mg/mL	Day 14	11	11	8			14	44	Sodium acetate_0.2mg/mL	Day 14	15		11	21	25		72											Day 18	8	7	19	34
GOS_20mg/mL	Day 7	8	10	14	12	14		58	Glycine_50mg/mL	Day 16	10	11	7			14	42	Sodium acetate_0.2mg/mL	Day 16	10		6	21	22		59											Day 20	7	6	16	29
GOS_20mg/mL	Day 14	8	10	13	11	14		56	Glycine_50mg/mL	Day 18	8	4	6			14	32	Sodium acetate_0.2mg/mL	Day 18	8		4	20	20		52											Day 23	6	4	12	22
GOS_20mg/mL	Day 16	8	9	12	11	14		54	Glycine_50mg/mL	Day 20	4	1	3			12	20	Sodium acetate_0.2mg/mL	Day 20	5		1	7	7		20
GOS_20mg/mL	Day 18	8	9	11	11	12		51	Glycine_50mg/mL	Day 23	2	1	3			8	14	Sodium acetate_0.2mg/mL	Day 23	3		1	2	2		8
GOS_20mg/mL	Day 20	7	7	9	8	12		43	PlateX19		B	C	D	E	F	G	0	PlateX44		B	C	D	E	F	G
GOS_20mg/mL	Day 23	5	0	0	3	4		12		total animals		13	16	9	7	10	55		total animals	10	7				14	31
PlateX21		B	C	D	E	F	G	0	Glycine_5mg/mL	Day 7		13	16	9	7	10	55	Propanoic acid_20mg/mL	Day 7	10	7				14	31
	total animals	7	14	7	11			39	Glycine_5mg/mL	Day 14		12	16	9	7	10	54	Propanoic acid_20mg/mL	Day 14	10	7				8	25
GOS_2mg/mL	Day 7	7	13	7	11			38	Glycine_5mg/mL	Day 16		10	16	9	7	9	51	Propanoic acid_20mg/mL	Day 16	8	6				8	22
GOS_2mg/mL	Day 14	7	13	7	11			38	Glycine_5mg/mL	Day 18		8	16	8	6	9	47	Propanoic acid_20mg/mL	Day 18	6	5				6	17
GOS_2mg/mL	Day 16	7	11	7	11			36	Glycine_5mg/mL	Day 20		6	12	3	2	4	27	Propanoic acid_20mg/mL	Day 20	3	3				4	10
GOS_2mg/mL	Day 18	6	8	6	10			30	Glycine_5mg/mL	Day 23		3	10	1	0	4	18	Propanoic acid_20mg/mL	Day 23	1	1				3	5
GOS_2mg/mL	Day 20	6	5	4	10			25	PlateX19		B	C	D	E	F	G	0	PlateX44		B	C	D	E	F	G
GOS_2mg/mL	Day 23	3	1	3	0			7		total animals	5	10	10	10	10		45		total animals			23	13		10	46
PlateX21		B	C	D	E	F	G	0	Glycine_0.5mg/mL	Day 7	5	10	10	10	10		45	Propanoic acid_2mg/mL	Day 7			23	13		10	46
	total animals	18	13	11	11	17	12	82	Glycine_0.5mg/mL	Day 14	4	9	9	8	10		40	Propanoic acid_2mg/mL	Day 14			18	13		10	41
FOS_2mg/mL	Day 7	18	13	11	11	17	12	82	Glycine_0.5mg/mL	Day 16	4	7	8	8	10		37	Propanoic acid_2mg/mL	Day 16			16	8		2	26
FOS_2mg/mL	Day 14	18	13	11	10	17	12	81	Glycine_0.5mg/mL	Day 18	2	6	8	7	9		32	Propanoic acid_2mg/mL	Day 18			15	6		2	23
FOS_2mg/mL	Day 16	18	13	6	10	17	12	76	Glycine_0.5mg/mL	Day 20	0	4	4	5	4		17	Propanoic acid_2mg/mL	Day 20			10	2		1	13
FOS_2mg/mL	Day 18	18	7	4	7	13	8	57	Glycine_0.5mg/mL	Day 23	0	3	4	4	2		13	Propanoic acid_2mg/mL	Day 23			6	1		0	7
FOS_2mg/mL	Day 20	15	6	3	7	10	3	44	PlateX19		B	C	D	E	F	G	0	PlateX44		B	C	D	E	F	G
FOS_2mg/mL	Day 23	6	3	2	2	0	3	16		total animals	9	9	13	10	9		50		total animals	7	18				9	34
PlateX21	control x21	B	C	D	E	F	G	0	Methionine_50mg/mL	Day 7	9	9	13	10	9		50	Propanoic acid_0.2mg/mL	Day 7	7	18				9	34
	total animals	13	13	7	11	10		54	Methionine_50mg/mL	Day 14	9	9	13	10	8		49	Propanoic acid_0.2mg/mL	Day 14	6	16				8	30
control x21	Day 7	13	13	7	11	10		54	Methionine_50mg/mL	Day 16	9	7	12	10	8		46	Propanoic acid_0.2mg/mL	Day 16	4	15				8	27
control x21	Day 14	13	13	5	11	10		52	Methionine_50mg/mL	Day 18	9	6	10	9	7		41	Propanoic acid_0.2mg/mL	Day 18	2	13				8	23
control x21	Day 16	13	11	5	11	9		49	Methionine_50mg/mL	Day 20	5	2	7	4	5		23	Propanoic acid_0.2mg/mL	Day 20	2	4				3	9
control x21	Day 18	13	5	4	11	8		41	Methionine_50mg/mL	Day 23	2	2	5	3	4		16	Propanoic acid_0.2mg/mL	Day 23	2	1				1	4
control x21	Day 20	6	9	4	8	7		34	PlateX19		B	C	D	E	F	G	0	PlateX44	Control	B	C	D	E	F	G
control x21	Day 23	0	2	1	0	0		3		total animals			14	5	7	5	31		total animals	4	20	18	13		20	75
PlateX22		B	C	D	E	F	G	0	Methionine_5mg/mL	Day 7			14	5	7	5	31	Control	Day 7	4	20	18	13		20	75
	total animals	11	8	10				29	Methionine_5mg/mL	Day 14			12	5	7	5	29	Control	Day 14	3	15	17	11		20	66
XOS_20mg/mL	Day 7	11	8	10				29	Methionine_5mg/mL	Day 16			9	5	7	4	25	Control	Day 16	1	13	13	10		18	55
XOS_20mg/mL	Day 14	9	8	8				25	Methionine_5mg/mL	Day 18			9	1	7	3	20	Control	Day 18	0	10	11	8		18	47
XOS_20mg/mL	Day 16	9	7	8				24	Methionine_5mg/mL	Day 20			5	1	4	2	12	Control	Day 20	0	4	6	5		16	31
XOS_20mg/mL	Day 18	9	4	8				21	Methionine_5mg/mL	Day 23			1	0	1	2	4	Control	Day 23	0	2	1	2		6	11
XOS_20mg/mL	Day 20	8	3	0				11	PlateX19		B	C	D	E	F	G	0
XOS_20mg/mL	Day 23	3	0	0				3		total animals	13			10	10	8	41
PlateX22		B	C	D	E	F	G	0	Methionine_0.5mg/mL	Day 7	13			10	10	8	41
	total animals	14	9	9	7			39	Methionine_0.5mg/mL	Day 14	12			10	10	8	40
XOS_2mg/mL	Day 7	14	9	8	7			38	Methionine_0.5mg/mL	Day 16	12			10	10	8	40
XOS_2mg/mL	Day 14	14	9	7	6			36	Methionine_0.5mg/mL	Day 18	10			10	8	6	34
XOS_2mg/mL	Day 16	12	9	7	6			34	Methionine_0.5mg/mL	Day 20	8			5	0	2	15
XOS_2mg/mL	Day 18	10	6	6	5			27	Methionine_0.5mg/mL	Day 23	2			3	0	2	7
XOS_2mg/mL	Day 20	10	6	5	4			25	PlateX19	control x19	B	C	D	E	F	G	0
XOS_2mg/mL	Day 23	2	4	2	0			8		total animals	9				6	11	26
PlateX22		B	C	D	E	F	G	0	control x19	Day 7	9				6	11	26
	total animals	9	9	13	8	12		51	control x19	Day 14	9				6	10	25
XOS_0.2mg/mL	Day 7	9	9	12	8	12		50	control x19	Day 16	9				6	10	25
XOS_0.2mg/mL	Day 14	8	9	11	6	10		44	control x19	Day 18	9				3	8	20
XOS_0.2mg/mL	Day 16	7	7	10	6	10		40	control x19	Day 20	3				2	3	8
XOS_0.2mg/mL	Day 18	3	6	10	6	10		35	control x19	Day 23	1				2	3	6
XOS_0.2mg/mL	Day 20	3	5	3	6	8		25	PlateX25		B	C	D	E	F	G	0
XOS_0.2mg/mL	Day 23	0	0	2	0	0		2		total animals	11	10	6		11	6	44
PlateX22		B	C	D	E	F	G	0	Vitamin A_50mg/mL	Day 7	11	10	6		11	6	44
	total animals	12	11	13	7	10		53	Vitamin A_50mg/mL	Day 14	11	10	5		10	6	42
Resitance dextrin_20mg/mL	Day 7	12	11	13	7	10		53	Vitamin A_50mg/mL	Day 16	8	10	3		10	6	37
Resitance dextrin_20mg/mL	Day 14	10	8	13	7	10		48	Vitamin A_50mg/mL	Day 18	2	5	2		3	1	13
Resitance dextrin_20mg/mL	Day 16	9	8	13	7	10		47	Vitamin A_50mg/mL	Day 20	2	3	0		3	1	9
Resitance dextrin_20mg/mL	Day 18	7	8	13	7	10		45	Vitamin A_50mg/mL	Day 23	2	1	0		0	1	4
Resitance dextrin_20mg/mL	Day 20	2	6	6	1	5		20	PlateX25		B	C	D	E	F	G	0
Resitance dextrin_20mg/mL	Day 23	1	3	6	1	1		12		total animals	11	11	5	16	15	11	69
PlateX22		B	C	D	E	F	G	0	Vitamin A_5mg/mL	Day 7	11	11	5	16	15	11	69
	total animals	11	8	10	9	12		50	Vitamin A_5mg/mL	Day 14	11	11	5	16	14	8	65
Resitance dextrin_2mg/mL	Day 7	11	7	10	9	12		49	Vitamin A_5mg/mL	Day 16	11	10	3	16	13	8	61
Resitance dextrin_2mg/mL	Day 14	9	7	10	9	12		47	Vitamin A_5mg/mL	Day 18	11	8	3	16	13	6	57
Resitance dextrin_2mg/mL	Day 16	9	7	8	9	11		44	Vitamin A_5mg/mL	Day 20	4	4	0	11	11	6	36
Resitance dextrin_2mg/mL	Day 18	5	7	7	2	9		30	Vitamin A_5mg/mL	Day 23	2	2	0	3	3	1	11
Resitance dextrin_2mg/mL	Day 20	1	4	4	1	6		16	PlateX25		B	C	D	E	F	G	0
Resitance dextrin_2mg/mL	Day 23	1	3	1	1	0		6		total animals	18		13	7		11	49
PlateX22		B	C	D	E	F	G	0	Vitamin A_0.5mg/mL	Day 7	18		13	7		11	49
	total animals	13	9	11	10			43	Vitamin A_0.5mg/mL	Day 14	18		13	7		11	49
Resitance dextrin_0.2mg/mL	Day 7	13	9	11	10			43	Vitamin A_0.5mg/mL	Day 16	18		11	3		11	43
Resitance dextrin_0.2mg/mL	Day 14	13	8	10	10			41	Vitamin A_0.5mg/mL	Day 18	17		9	3		9	38
Resitance dextrin_0.2mg/mL	Day 16	13	8	10	10			41	Vitamin A_0.5mg/mL	Day 20	7		6	0		3	16
Resitance dextrin_0.2mg/mL	Day 18	11	6	10	9			36	Vitamin A_0.5mg/mL	Day 23	2		4	0		3	9
Resitance dextrin_0.2mg/mL	Day 20	9	3	8	6			26	PlateX25		B	C	D	E	F	G	0
Resitance dextrin_0.2mg/mL	Day 23	1	0	2	0			3		total animals	6		10	4	4	9	33
PlateX22		B	C	D	E	F	G	0	Vitamin D3_50mg/mL	Day 7	6		10	4	4	9	33
	total animals	8	11	18				37	Vitamin D3_50mg/mL	Day 14	6		9	4	4	9	32
Pectin_20mg/mL	Day 7	8	11	18				37	Vitamin D3_50mg/mL	Day 16	6		8	4	4	9	31
Pectin_20mg/mL	Day 14	6	11	18				35	Vitamin D3_50mg/mL	Day 18	4		6	3	4	6	23
Pectin_20mg/mL	Day 16	6	8	18				32	Vitamin D3_50mg/mL	Day 20	4		5	2	2	8	21
Pectin_20mg/mL	Day 18	6	6	13				25	Vitamin D3_50mg/mL	Day 23	1		2	1	0	4	8
Pectin_20mg/mL	Day 20	6	5	11				22	PlateX25		B	C	D	E	F	G	0
Pectin_20mg/mL	Day 23	4	3	5				12		total animals	11	8				14	33
PlateX22		B	C	D	E	F	G	0	Vitamin D3_5mg/mL	Day 7	11	8				14	33
	total animals	14	15	16	17	20		82	Vitamin D3_5mg/mL	Day 14	11	7				12	30
Pectin_2mg/mL	Day 7	14	15	16	17	20		82	Vitamin D3_5mg/mL	Day 16	11	6				12	29
Pectin_2mg/mL	Day 14	14	14	15	17	20		80	Vitamin D3_5mg/mL	Day 18	8	6				9	23
Pectin_2mg/mL	Day 16	14	14	15	17	19		79	Vitamin D3_5mg/mL	Day 20	5	1				0	6
Pectin_2mg/mL	Day 18	12	11	13	14	19		69	Vitamin D3_5mg/mL	Day 23	4	1				0	5
Pectin_2mg/mL	Day 20	5	7	13	12	14		51	PlateX25		B	C	D	E	F	G	0
Pectin_2mg/mL	Day 23	3	0	2	3	1		9		total animals	10	10				13	33
PlateX22		B	C	D	E	F	G	0	Vitamin D3_0.5mg/mL	Day 7	10	10				13	33
	total animals	9	13	18	10			50	Vitamin D3_0.5mg/mL	Day 14	9	9				13	31
Pectin_0.2mg/mL	Day 7	9	12	17	10			48	Vitamin D3_0.5mg/mL	Day 16	9	9				11	29
Pectin_0.2mg/mL	Day 14	9	11	17	10			47	Vitamin D3_0.5mg/mL	Day 18	9	8				10	27
Pectin_0.2mg/mL	Day 16	9	10	17	10			46	Vitamin D3_0.5mg/mL	Day 20	6	5				3	14
Pectin_0.2mg/mL	Day 18	8	9	13	7			37	Vitamin D3_0.5mg/mL	Day 23	2	5				0	7
Pectin_0.2mg/mL	Day 20	7	7	10	7			31	PlateX25		B	C	D	E	F	G	0
Pectin_0.2mg/mL	Day 23	2	2	0	1			5		total animals	11		13		7	9	40
PlateX22	control x22	B	C	D	E	F	G	0	Vitamin B5_50mg/mL	Day 7	11		12		7	9	39
	total animals	10	9	9	11	9		48	Vitamin B5_50mg/mL	Day 14	10		12		7	9	38
control x22	Day 7	10	9	9	10	9		47	Vitamin B5_50mg/mL	Day 16	7		10		6	9	32
control x22	Day 14	10	8	9	10	9		46	Vitamin B5_50mg/mL	Day 18	7		4		6	9	26
control x22	Day 16	10	8	8	8	8		42	Vitamin B5_50mg/mL	Day 20	1		1		3	2	7
control x22	Day 18	10	6	7	5	6		34	Vitamin B5_50mg/mL	Day 23	0		0		1	2	3
control x22	Day 20	7	3	7	5	6		28	PlateX25		B	C	D	E	F	G	0
control x22	Day 23	1	1	1	1	0		4		total animals	11	7	7			11	36
									Vitamin B5_5mg/mL	Day 7	11	7	7			10	35
PlateX27	control x27	B	C	D	E	F	G	0	Vitamin B5_5mg/mL	Day 14	10	7	6			9	32
	total animals	10	9	10				29	Vitamin B5_5mg/mL	Day 16	10	5	6			8	29
control x27	Day 7	10	9	10				29	Vitamin B5_5mg/mL	Day 18	9	4	6			7	26
control x27	Day 14	9	7	8				24	Vitamin B5_5mg/mL	Day 20	3	0	2			3	8
control x27	Day 16	1	2	3				6	Vitamin B5_5mg/mL	Day 23	1	0	1			1	3
control x27	Day 18	0	1	1				2	PlateX25		B	C	D	E	F	G	0
control x27	Day 20	0	1	1				2		total animals	9	7				7	23
control x27	Day 23	0	0	0				0	Vitamin B5_0.5mg/mL	Day 7	9	7				7	23
									Vitamin B5_0.5mg/mL	Day 14	7	7				7	21
		B	C	D	E	F	G		Vitamin B5_0.5mg/mL	Day 16	7	5				6	18
GOS_0.2mg/mL	total animals	15	9	8	9	6		47	Vitamin B5_0.5mg/mL	Day 18	7	4				4	15
GOS_0.2mg/mL	Day 7	15	8	8	9	6		46	Vitamin B5_0.5mg/mL	Day 20	1	0				2	3
GOS_0.2mg/mL	Day 14	15	8	8	8	3		42	Vitamin B5_0.5mg/mL	Day 23	1	0				2	3
GOS_0.2mg/mL	Day 16	15	8	8	8	1		40	PlateX25	control x25	B	C	D	E	F	G	0
GOS_0.2mg/mL	Day 18	14	8	4	7	0		33		total animals			10	8	12	6	36
GOS_0.2mg/mL	Day 20	10	7	3	5	0		25	control x25	Day 7			10	8	12	6	36
GOS_0.2mg/mL	Day 23	7	4	1	1	0		13	control x25	Day 14			9	8	10	5	32
control_X8		B	C	D	E	F	G	0	control x25	Day 16			8	8	9	5	30
control_X8	total animals	10	8	8				26	control x25	Day 18			8	5	9	5	27
control_X8	Day 7	10	8	8				26	control x25	Day 20			2	2	3	2	9
control_X8	Day 14	6	3	6				15	control x25	Day 23			0	0	1	1	2
control_X8	Day 16	3	1	2				6	PlateX26		B	C	D	E	F	G
control_X8	Day 18	2	0	1				3		total animals		7	4	7	7		25
control_X8	Day 20	0	0	1				1	Berberine_50 mg/mL	Day 7		7	4	7	7		25
control_X8	Day 23	0	0	0				0	Berberine_50 mg/mL	Day 14		7	4	7	6		24
								0	Berberine_50 mg/mL	Day 16		3	1	2	5		11
Trehalose_20mg/mL		B	C	D	E	F	G	0	Berberine_50 mg/mL	Day 18		2	1	1	2		6
Trehalose_20mg/mL	total animals	7	9	8	8			32	Berberine_50 mg/mL	Day 20		0	1	1	2		4
Trehalose_20mg/mL	Day 7	7	9	8	8			32	Berberine_50 mg/mL	Day 23		0	0	0	2		2
Trehalose_20mg/mL	Day 14	4	8	7	8			27	PlateX26		B	C	D	E	F	G	0
Trehalose_20mg/mL	Day 16	3	8	7	8			26		total animals	6	8	9	8	7	12	50
Trehalose_20mg/mL	Day 18	2	7	7	7			23	Berberine_5 mg/mL	Day 7	6	8	9	8	7	12	50
Trehalose_20mg/mL	Day 20	2	7	5	6			20	Berberine_5 mg/mL	Day 14	6	8	9	8	7	11	49
Trehalose_20mg/mL	Day 23	0	3	1	1			5	Berberine_5 mg/mL	Day 16	6	8	9	8	7	10	48
Trehalose_2mg/mL		B	C	D	E	F	G	0	Berberine_5 mg/mL	Day 18	4	8	9	5	6	6	38
Trehalose_2mg/mL	total animals	11	8	7	9			35	Berberine_5 mg/mL	Day 20	2	4	4	5	5	2	22
Trehalose_2mg/mL	Day 7	11	8	7	9			35	Berberine_5 mg/mL	Day 23	*	1	*	*	*	1	2
Trehalose_2mg/mL	Day 14	11	8	5	7			31	PlateX26		B	C	D	E	F	G	0
Trehalose_2mg/mL	Day 16	8	7	4	4			23		total animals		5	4	8	7		24
Trehalose_2mg/mL	Day 18	8	7	4	4			23	Berberine_0.5 mg/mL	Day 7		5	4	8	7		24
Trehalose_2mg/mL	Day 20	6	7	4	3			20	Berberine_0.5 mg/mL	Day 14		3	3	8	6		20
Trehalose_2mg/mL	Day 23	0	2	2	0			4	Berberine_0.5 mg/mL	Day 16		2	1	6	6		15
Trehalose_0.2mg/mL		B	C	D	E	F	G	0	Berberine_0.5 mg/mL	Day 18		2	1	5	6		14
Trehalose_0.2mg/mL	total animals	9	14	11				34	Berberine_0.5 mg/mL	Day 20		1	0	2	4		7
Trehalose_0.2mg/mL	Day 7	9	14	11				34	Berberine_0.5 mg/mL	Day 23		0	0	*	1		1
Trehalose_0.2mg/mL	Day 14	9	14	11				34	PlateX26		B	C	D	E	F	G	0
Trehalose_0.2mg/mL	Day 16	6	12	9				27		total animals		13	6	11	16	10	56
Trehalose_0.2mg/mL	Day 18	6	6	8				20	Vitamin E_50 mg/mL	Day 7		13	6	11	16	10	56
Trehalose_0.2mg/mL	Day 20	6	5	6				17	Vitamin E_50 mg/mL	Day 14		12	6	11	15	9	53
Trehalose_0.2mg/mL	Day 23	1	2	1				4	Vitamin E_50 mg/mL	Day 16		12	5	*	15	9	41
FOS_0.2mg/mL		B	C	D	E	F	G	0	Vitamin E_50 mg/mL	Day 18		10	5	9	10	9	43
FOS_0.2mg/mL	total animals	9	8	6				23	Vitamin E_50 mg/mL	Day 20		4	5	5	10	9	33
FOS_0.2mg/mL	Day 7	9	8	6				23	Vitamin E_50 mg/mL	Day 23		2	4	3	*	1	10
FOS_0.2mg/mL	Day 14	9	7	5				21	PlateX26		B	C	D	E	F	G	0
FOS_0.2mg/mL	Day 16	8	6	5				19		total animals	12	8	8	14	8	9	59
FOS_0.2mg/mL	Day 18	6	6	5				17	Vitamin E_5 mg/mL	Day 7	12	8	8	14	8	9	59
FOS_0.2mg/mL	Day 20	5	6	4				15	Vitamin E_5 mg/mL	Day 14	12	8	8	14	7	9	58
FOS_0.2mg/mL	Day 23	3	0	1				4	Vitamin E_5 mg/mL	Day 16	12	8	8	14	*	7	49
FOS_20mg/mL		B	C	D	E	F	G	0	Vitamin E_5 mg/mL	Day 18	10	8	4	11	3	6	42
FOS_20mg/mL	total animals	12	8	9				29	Vitamin E_5 mg/mL	Day 20	7	4	3	9	2	4	29
FOS_20mg/mL	Day 7	12	8	9				29	Vitamin E_5 mg/mL	Day 23	0	*	2	8	*	0	10
FOS_20mg/mL	Day 14	10	7	9				26	PlateX26		B	C	D	E	F	G	0
FOS_20mg/mL	Day 16	10	5	6				21		total animals	7	11	11	12	14	9	64
FOS_20mg/mL	Day 18	10	5	6				21	Vitamin E_0.5 mg/mL	Day 7	6	11	11	12	14	6	60
FOS_20mg/mL	Day 20	9	4	5				18	Vitamin E_0.5 mg/mL	Day 14	6	11	11	12	13	4	57
FOS_20mg/mL	Day 23	0	1	2				3	Vitamin E_0.5 mg/mL	Day 16	4	11	10	7	4	4	40
control_X10		B	C	D	E	F	G	0	Vitamin E_0.5 mg/mL	Day 18	4	9	4	7	1	4	29
control_X10	total animals	15	13	7	9			44	Vitamin E_0.5 mg/mL	Day 20	1	3	2	4	0	1	11
control_X10	Day 7	15	13	7	8			43	Vitamin E_0.5 mg/mL	Day 23	0	*	1	*	0	0	1
control_X10	Day 14	11	6	6	7			30	PlateX26		B	C	D	E	F	G	0
control_X10	Day 16	4	5	6	7			22		total animals		6		7	11	10	34
control_X10	Day 18	2	3	5	4			14	Taurine_50 mg/mL	Day 7		6		7	11	10	34
control_X10	Day 20	2	2	2	4			10	Taurine_50 mg/mL	Day 14		6		5	9	10	30
control_X10	Day 23	0	0	0	0			0	Taurine_50 mg/mL	Day 16		6		5	7	10	28
									Taurine_50 mg/mL	Day 18		6		3	4	8	21
									Taurine_50 mg/mL	Day 20		4		3	0	8	15
									Taurine_50 mg/mL	Day 23		*		3	0	4	7
									PlateX26		B	C	D	E	F	G	0
										total animals	11	10		6	4	7	38
									Taurine_5 mg/mL	Day 7	11	9		5	4	6	35
									Taurine_5 mg/mL	Day 14	11	8		3	2	6	30
									Taurine_5 mg/mL	Day 16	11	8		3	1	6	29
									Taurine_5 mg/mL	Day 18	11	8		3	0	6	28
									Taurine_5 mg/mL	Day 20	2	2		3	0	6	13
									Taurine_5 mg/mL	Day 23	1	*		1	0	0	2
									PlateX26		B	C	D	E	F	G	0
										total animals	8	9	8	6	6	13	50
									Taurine_0.5 mg/mL	Day 7	8	9	8	6	5	13	49
									Taurine_0.5 mg/mL	Day 14	6	8	8	4	5	13	44
									Taurine_0.5 mg/mL	Day 16	5	8	3	3	4	13	36
									Taurine_0.5 mg/mL	Day 18	5	7	3	3	4	8	30
									Taurine_0.5 mg/mL	Day 20	5	6	2	1	4	2	20
									Taurine_0.5 mg/mL	Day 23	2	1	*	*	*	0	3
									PlateX26	control x26	B	C	D	E	F	G	0
										total animals	7	8		10	8	6	39
									control x26	Day 7	7	8		10	8	6	39
									control x26	Day 14	5	8		8	7	5	33
									control x26	Day 16	3	6		7	5	5	26
									control x26	Day 18	1	5		4	4	5	19
									control x26	Day 20	1	*		1	4	2	8
									control x26	Day 23	0	3		1	0	0	4
									PlateX27		B	C	D	E	F	G	0
										total animals			5		8	6	19
									Valine_0.5 mg/mL	Day 7			5		8	6	19
									Valine_0.5 mg/mL	Day 14			4		8	5	17
									Valine_0.5 mg/mL	Day 16			3		5	3	11
									Valine_0.5 mg/mL	Day 18			1		3	3	7
									Valine_0.5 mg/mL	Day 20			0		3	0	3
									Valine_0.5 mg/mL	Day 23			0		*	0	0
									PlateX27		B	C	D	E	F	G	0
										total animals	13		7			15	35
									Glutamine_0.5 mg/mL	Day 7	13		7			15	35
									Glutamine_0.5 mg/mL	Day 14	13		*			15	28
									Glutamine_0.5 mg/mL	Day 16	8		2			6	16
									Glutamine_0.5 mg/mL	Day 18	0		2			3	5
									Glutamine_0.5 mg/mL	Day 20	0		0			3	3
									Glutamine_0.5 mg/mL	Day 23	0		0			*	0
									PlateX27	control x27	B	C	D	E	F	G	0
										total animals	5	5			9	10	29
									control x27	Day 7	5	5			9	10	29
									control x27	Day 14	5	4			7	8	24
									control x27	Day 16	0	1			2	3	6
									control x27	Day 18	0	0			1	1	2
									control x27	Day 20	0	0			1	1	2
									control x27	Day 23	0	0			*		0
									PlateX24		B	C	D	E	F	G	0
										total animals	6	3	7		5	5	26
									Tyrosine_50 mg/mL	Day 7	6	3	7		5	5	26
									Tyrosine_50 mg/mL	Day 14	6	3	7		5	5	26
									Tyrosine_50 mg/mL	Day 16	6	3	7		5	5	26
									Tyrosine_50 mg/mL	Day 18	6	3	5		5	5	24
									Tyrosine_50 mg/mL	Day 20	0	0	4		4	2	10
									Tyrosine_50 mg/mL	Day 23	0	0	0		2	2	4
									PlateX24		B	C	D	E	F	G	0
										total animals	12	7	11	8	5	6	49
									Tyrosine_5 mg/mL	Day 7	12	7	11	8	5	6	49
									Tyrosine_5 mg/mL	Day 14	11	7	10	8	5	6	47
									Tyrosine_5 mg/mL	Day 16	11	7	8	8	5	6	45
									Tyrosine_5 mg/mL	Day 18	9	7	7	3	5	6	37
									Tyrosine_5 mg/mL	Day 20	9	7	0	3	5	0	24
									Tyrosine_5 mg/mL	Day 23	3	5	0	3	5	0	16
									PlateX24		B	C	D	E	F	G	0
										total animals	10	9	4	8	10	5	46
									Tyrosine_0.5 mg/mL	Day 7	10	9	4	8	10	5	46
									Tyrosine_0.5 mg/mL	Day 14	10	9	3	8	10	5	45
									Tyrosine_0.5 mg/mL	Day 16	8	5	2	8	10	5	38
									Tyrosine_0.5 mg/mL	Day 18	7	3	0	5	8	0	23
									Tyrosine_0.5 mg/mL	Day 20	5	2	0	3	4	0	14
									Tyrosine_0.5 mg/mL	Day 23	5	2	0	*	4	0	11
									PlateX24		B	C	D	E	F	G	0
										total animals	12	7	11				30
									Threonine_50 mg/mL	Day 7	12	7	11				30
									Threonine_50 mg/mL	Day 14	11	7	10				28
									Threonine_50 mg/mL	Day 16	11	7	8				26
									Threonine_50 mg/mL	Day 18	9	5	7				21
									Threonine_50 mg/mL	Day 20	9	5	0				14
									Threonine_50 mg/mL	Day 23	*	5	0				5
									PlateX24		B	C	D	E	F	G	0
										total animals	6	7	6		7		26
									Threonine_0.5 mg/mL	Day 7	6	7	6		7		26
									Threonine_0.5 mg/mL	Day 14	6	5	6		7		24
									Threonine_0.5 mg/mL	Day 16	4	5	4		5		18
									Threonine_0.5 mg/mL	Day 18	1	5	4		5		15
									Threonine_0.5 mg/mL	Day 20	0	0	0		1		1
									Threonine_0.5 mg/mL	Day 23	0	0	0		0		0
									PlateX24		B	C	D	E	F	G	0
										total animals	11	8	9	9		13	50
									Phenylalanine_50 mg/mL	Day 7	11	8	9	9		13	50
									Phenylalanine_50 mg/mL	Day 14	11	7	6	9		13	46
									Phenylalanine_50 mg/mL	Day 16	10	*	5	9		13	37
									Phenylalanine_50 mg/mL	Day 18	*	2	5	9		12	28
									Phenylalanine_50 mg/mL	Day 20	6	2	4	6		1	19
									Phenylalanine_50 mg/mL	Day 23	3	2	0	0		1	6
									PlateX24		B	C	D	E	F	G	0
										total animals	9	6	9	10	9	13	56
									Phenylalanine_5 mg/mL	Day 7	9	6	9	10	9	13	56
									Phenylalanine_5 mg/mL	Day 14	8	6	8	10	9	11	52
									Phenylalanine_5 mg/mL	Day 16	7	6	*	10	9	11	43
									Phenylalanine_5 mg/mL	Day 18	7	5	6	8	5	10	41
									Phenylalanine_5 mg/mL	Day 20	1	4	5	6	0	2	18
									Phenylalanine_5 mg/mL	Day 23	1	*	1	1	0	1	4
									PlateX24		B	C	D	E	F	G	0
										total animals	8	8	10	9	8	13	56
									Phenylalanine_0.5 mg/mL	Day 7	8	8	10	9	8	13	56
									Phenylalanine_0.5 mg/mL	Day 14	8	8	8	9	8	11	52
									Phenylalanine_0.5 mg/mL	Day 16	5	4	8	9	8	11	45
									Phenylalanine_0.5 mg/mL	Day 18	2	3	8	7	4	10	34
									Phenylalanine_0.5 mg/mL	Day 20	2	2	3	5	0	2	14
									Phenylalanine_0.5 mg/mL	Day 23	1	2	*	1	0	1	5
									PlateX24	control x24	B	C	D	E	F	G	0
										total animals	5	7	6	9	8	13	48
									control x24	Day 7	5	7	6	9	7	13	47
									control x24	Day 14	3	6	6	9	6	13	43
									control x24	Day 16	3	6	5	4	6	12	36
									control x24	Day 18	2	5	4	*	6	10	27
									control x24	Day 20	2	0	2	8	6	11	29
									control x24	Day 23	1	0	1	0	2	2	6
									PlateX28		B	C	D	E	F	G	0
										total animals	7	8	6			10	31
									Vitamin B9_50 mg/mL	Day 7	7	8	6			10	31
									Vitamin B9_50 mg/mL	Day 14	6	8	5			8	27
									Vitamin B9_50 mg/mL	Day 16	0	4	5			8	17
									Vitamin B9_50 mg/mL	Day 18	0	1	5			8	14
									Vitamin B9_50 mg/mL	Day 20	0	1	0			2	3
									Vitamin B9_50 mg/mL	Day 23							0
									PlateX28		B	C	D	E	F	G	0
										total animals		8	11	9		6	34
									Vitamin B9_5 mg/mL	Day 7		8	11	9		6	34
									Vitamin B9_5 mg/mL	Day 14		8	11	9		3	31
									Vitamin B9_5 mg/mL	Day 16		7	11	8		2	28
									Vitamin B9_5 mg/mL	Day 18		3	11	1		2	17
									Vitamin B9_5 mg/mL	Day 20		1	3	*		0	4
									Vitamin B9_5 mg/mL	Day 23							0
									PlateX28		B	C	D	E	F	G	0
										total animals			4	2	8	13	27
									Vitamin B9_0.5 mg/mL	Day 7			4	2	8	13	27
									Vitamin B9_0.5 mg/mL	Day 14			4	2	8	13	27
									Vitamin B9_0.5 mg/mL	Day 16			3	2	8	8	21
									Vitamin B9_0.5 mg/mL	Day 18			3	2	4	2	11
									Vitamin B9_0.5 mg/mL	Day 20			2	2	1	2	7
									Vitamin B9_0.5 mg/mL	Day 23							0
									PlateX28		B	C	D	E	F	G	0
										total animals		14	7	7	5	14	47
									Lipoic_50 mg/mL	Day 7		14	7	7	5	14	47
									Lipoic_50 mg/mL	Day 14		11	3	7	2	8	31
									Lipoic_50 mg/mL	Day 16		0	3	7	2	2	14
									Lipoic_50 mg/mL	Day 18		0	3	7	0	0	10
									Lipoic_50 mg/mL	Day 20		0	3	2	0	0	5
									Lipoic_50 mg/mL	Day 23							0
									PlateX28		B	C	D	E	F	G	0
										total animals		6			6	12	24
									Lipoic_5 mg/mL	Day 7		6			6	12	24
									Lipoic_5 mg/mL	Day 14		6			6	12	24
									Lipoic_5 mg/mL	Day 16		6			2	12	20
									Lipoic_5 mg/mL	Day 18		5			1	7	13
									Lipoic_5 mg/mL	Day 20		2			0	4	6
									Lipoic_5 mg/mL	Day 23							0
									PlateX28		B	C	D	E	F	G	0
										total animals		3	13			13	29
									Lipoic_0.5 mg/mL	Day 7		3	13			13	29
									Lipoic_0.5 mg/mL	Day 14		3	13			12	28
									Lipoic_0.5 mg/mL	Day 16		3	13			11	27
									Lipoic_0.5 mg/mL	Day 18		1	12			4	17
									Lipoic_0.5 mg/mL	Day 20		1	6			2	9
									Lipoic_0.5 mg/mL	Day 23							0
									PlateX28	control x28	B	C	D	E	F	G	0
										total animals		17	12				29
									control x28	Day 7		17	12				29
									control x28	Day 14		16	12				28
									control x28	Day 16		16	12				28
									control x28	Day 18		5	2				7
									control x28	Day 20		1	0				1
									control x28	Day 23							0

## Sheet: Table S4
Screening on 6 cm plate
Mean Lifespan (Dietary fibers) Batch3		Restricted mean			Test Result
Group	No. of subjects	Days	std_err	95_ci	condition	chi	pvalue
Trehalose_0.2mg/mL	135	12.52	0.44	11.66 ~ 13.38	Control v.s. Trehalose_0.2mg/mL	0.03	0.8742
Pectin_20mg/mL	116	13.1	0.55	12.02 ~ 14.18	Control v.s. Pectin_20mg/mL	0.34	0.5574
Fructooligosaccharide(FOS)_0.2mg/mL	101	14.02	0.61	12.83 ~ 15.22	Control v.s. FOS_0.2mg/mL	1.98	0.1596
Galactooligosaccharide (GOS)_0.2mg/mL	124	12.82	0.5	11.84 ~ 13.81	Control v.s. GOS_0.2mg/mL	0.03	0.8556
Inulin_20 mg/mL	92	13.9	0.66	12.61 ~ 15.20	Control v.s. Inulin_20 mg/mL	1.4	0.236
Control	70	12.49	0.63	11.26 ~ 13.71
Mean Lifespan（Vitamins）Batch 4		Restricted mean			Test Result
Group	No. of subjects	Days	std_err	95_ci	condition	chi	pvalue
Lipoic_5mg/mL	149	10.69	0.38	9.95 ~ 11.42	Control v.s. Lipoic_5mg/mL	3.01	0.0827
Vitamin A_5mg/mL	148	14.37	0.52	13.36 ~ 15.38	Control v.s. Vitamin A_5mg/mL	13.2	0.0003
Vitamin D3_50mg/mL	158	12.23	0.39	11.47 ~ 12.99	Control v.s. Vitamin D3_50mg/mL	0.43	0.5097
Vitamin C_5mg/mL	156	12.07	0.39	11.30 ~ 12.84	Control v.s. Vitamin C_5mg/mL	0.24	0.6211
Vitamin E_5mg/mL	147	12.1	0.46	11.19 ~ 13.01	Control v.s. Vitamin E_5mg/mL	0.29	0.5898
Vitamin B9_5mg/mL	144	12.14	0.49	11.19 ~ 13.10	Control v.s. Vitamin B9_5mg/mL	0.36	0.5472
Control	151	11.64	0.45	10.75 ~ 12.53
Mean Lifespan (Minerals salts(MS) +Carbohydrates (CC)) Batch 5		Restricted mean			Test Result
Group	No. of subjects	Days	std_err	95_ci	condition	chi	pvalue
(MS) NaCl_0.5mg/mL	153	13.71	0.51	12.71 ~ 14.71	Control v.s. NaCl_0.5mg/mL	4.24	0.0394
(MS) MnCl2_0.5mg/mL	156	13.18	0.44	12.33 ~ 14.03	Control v.s. MnCl2_0.5mg/mL	2.06	0.1516
(CC) Mannose_0.2mg/mL	157	11.91	0.51	10.92 ~ 12.90	Control v.s. Mannose_0.2mg/mL	1.42	0.2328
(CC) Maltose_0.2mg/mL	149	14.03	0.62	12.82 ~ 15.24	Control v.s. Maltose_0.2mg/mL	3.56	0.0593
(MS)KCl_50mg/mL	144	13.26	0.51	12.26 ~ 14.26	Control v.s. KCl_50mg/mL	2.06	0.1509
(CC)Glucose_20mg/mL	148	13.69	0.7	12.31 ~ 15.07	Control v.s. Glucose_20mg/mL	1.86	0.1728
(CC)Fructose_2mg/mL	161	12.04	0.42	11.22 ~ 12.86	Control v.s. Fructose_2mg/mL	0.2	0.6512
(MS) CaCl2.2H2O_50mg/mL	160	10.98	0.28	10.42 ~ 11.53	Control v.s. CaCl2.2H2O_50mg/mL	3.34	0.0675
(MS)CaCl2.2H2O_5mg/mL	158	12.61	0.42	11.78 ~ 13.44	Control v.s. CaCl2.2H2O_5mg/mL	1.24	0.2654
Control	141	11.98	0.44	11.12 ~ 12.85
Mean Lifespan (Amino acid (AA) +Bile acids(BA)) Batch 6		Restricted mean			Test Result
Group	No. of subjects	Days	std_err	95_ci	condition	chi	pvalue
(AA)Lysine_0.5mg/mL	150	14.32	0.4	13.54 ~ 15.10	Control v.s. Lysine_0.5mg/mL	0.44	0.5056
(AA)Phenylalanine_0.5mg/mL	150	14.1	0.32	13.47 ~ 14.74	Control v.s. Phenylalanine_0.5mg/mL	0.01	0.9422
(AA)Tryptophan_0.5mg/mL	150	14.68	0.46	13.79 ~ 15.58	Control v.s. Tryptophan_0.5mg/mL	0.74	0.3898
(AA)Threonine_0.5mg/mL	80	13.34	0.41	12.54 ~ 14.13	Control v.s. Threonine_0.5mg/mL	1.38	0.2395
(AA)Arginine_5mg/mL	61	14.25	0.5	13.28 ~ 15.22	Control v.s. Arginine_5mg/mL	0.05	0.8205
(BA)Lithocholic acid_20mg/mL	52	14.13	0.59	12.98 ~ 15.28	Control v.s. Lithocholic acid_20mg/mL	0	0.9716
(BA)Deoxycholic acid sodium_0.2mg/mL	97	14.25	0.44	13.40 ~ 15.10	Control v.s. Deoxycholic acid sodium_0.2mg/mL	0.15	0.695
(BA)Ursodeoxycholic acid_20mg/mL	116	13.92	0.33	13.28 ~ 14.56	Control v.s. Ursodeoxycholic acid_20mg/mL	3.49	0.0617
(BA)Choline chloride_20mg/mL	121	13.6	0.37	12.86 ~ 14.33	Control v.s. Choline chloride_20mg/mL	0.99	0.3197
Control	115	14.12	0.4	13.33 ~ 14.91
Mean Lifespan (Organic acids(OA)+ Others bioactive compounds (BO)) Batch 7		Restricted mean			Test Result
Group	No. of subjects	Days	std_err	95_ci	condition	chi	pvalue
(OA) Lactic acid_2mg/mL	150	13.74	0.42	12.91 ~ 14.56	Control v.s. Lactic acid_2mg/mL	0.3	0.5843
(OA) Sodium butyrate_2mg/mL	150	12.02	0.34	11.35 ~ 12.68	Control v.s. Sodium butyrate_2mg/mL	7.82	0.0052
(OA) Propanoic acid_2mg/mL	156	13.8	0.35	13.12 ~ 14.48	Control v.s. Propanoic acid_2mg/mL	0.3	0.585
(OA) Sodium acetate_2mg/mL	150	13.19	0.38	12.44 ~ 13.94	Control v.s. Sodium acetate_2mg/mL	0.13	0.7195
(BO) Tea polyphenol_5mg/mL	153	14	0.33	13.36 ~ 14.65	Control v.s. Tea polyphenol_5mg/mL	0.42	0.5156
(BO) Berberine_0.5mg/mL	151	13.95	0.43	13.12 ~ 14.79	Control v.s. Berberine_0.5mg/mL	0.3	0.5844
Control	150	13.48	0.36	12.77 ~ 14.20

## Sheet: Table S5
Raw data for high confidence screening in a 6 cm format ( Batch 3 - Dietary fibers)
LIFESPAN Batch ID( 3 )	PLATE	No.of SET UP	DAY 7			DAY 9			DAY 11			DAY 14			DAY 16			DAY 18			DAY 21			DAY 23			DAY 25			DAY 28			DAY 30
			ALIVE	DEAD	CENSORED	ALIVE	DEAD	CENSORED	ALIVE	DEAD	CENSORED	ALIVE	DEAD	CENSORED	ALIVE	DEAD	CENSORED	ALIVE	DEAD	CENSORED	ALIVE	DEAD	CENSORED	ALIVE	DEAD	CENSORED	ALIVE	DEAD	CENSORED	ALIVE	DEAD	CENSORED	ALIVE	DEAD	CENSORED
Trehalose_0.2mg/mL	1	52	46	6	0	26	14	6	14	9	3	13	1	0	9	4	0	5	4	0	2	3	0	1	1	0	0	1	0
	2	29	18	11	0	13	5	0	8	5	0	4	3	1	3	1	0	3	0	0	2	1	0	0	2	0
	3	32	28	4	0	23	5	0	19	2	2	11	6	2	5	5	1	3	2	0	3	0	0	1	2	0	0	1	0
	4	25	19	6	0	15	4	0	9	6	0	6	3	0	4	2	0	4	0	0	1	3	0	0	1	0
Pectin_20mg/mL	1	31	22	9	0	19	3	0	11	5	3	11	0	0	8	3	0	6	2	0	4	2	0	1	3	0	1	0	0	0	1	0
	2	39	28	11	0	21	5	2	12	5	4	10	2	0	6	4	0	4	2	0	1	2	1	0	1	0
	3	24	19	5	0	16	3	0	12	4	0	9	2	1	6	3	0	3	3				3
	4	28	21	7	0	17	4	0	15	2	0	13	2	0	9	4	0	6	3	0	4	2	0	1	3	0	1	0	0	0	1	0
FOS_0.2mg/mL	1	46	38	8	0	31	6	1	17	9	5	12	4	1	11	1	0	9	2	0	5	4	0	2	3	0	1	1	0	0	1	0
	2	25	19	6	0	13	4	2	7	5	1	5	2	0	3	2	0	3	0	0	2	1	0	0	2	0
	3	30	25	5	0	21	4	0	19	2	0	15	4	0	10	5	0	8	2	0	4	4	0	2	2	0	1	1	0	0	1	0
GOS_0.2mg/mL	1	38	30	8	0	25	5	0	15	6	4	8	7	0	7	1	0	6	1	0	3	3	0	2	1	0	0	2	0
	2	60	43	17	0	37	6	0	27	10	0	21	6	0	14	5	2	12	2	0	3	9	0	1	2	0	1	0	0	0	1	0
	3	26	16	10	0	13	3	0	10	3	0	5	5	0	3	2	0	2	1	0	1	1	0	0	1	0
Inulin_20mg/mL	1	36	29	7	0	21	5	3	16	5	0	14	2	0	13	1	0	12	1	0	5	7	0	4	1	0	3	1	0	2	1	0	0	2	0
	2	32	27	5	0	23	4	0	18	5	0	12	6	0	8	3	1	6	2	0	2	4	0	1	1	0	1	0	0	0	1	0
	3	24	18	6	0	11	5	2	9	2	0	2	7	0	1	1	0	1	0	0	1	0	0	1	0	0	0	1	0
Control	1	41	29	12	0	24	4	1	16	8	0	10	6	0	3	7	0	3	0	0	2	1	0	0	2	0
	2	29	19	10	0	19	0	0	5	1	13	3	0	2	1	2	0	1	0	0	0	1	0
Raw data for high confidence screening in a 6 cm format ( Batch 4 - Vitamins)
LIFESPAN Batch ID( 4 )	PLATE	No.of SET UP	DAY 7			DAY 10			DAY 12			DAY 14			DAY 17			DAY 19			DAY 21			DAY 24			DAY 26			DAY 28			DAY 30
			ALIVE	DEAD	CENSORED	ALIVE	DEAD	CENSORED	ALIVE	DEAD	CENSORED	ALIVE	DEAD	CENSORED	ALIVE	DEAD	CENSORED	ALIVE	DEAD	CENSORED	ALIVE	DEAD	CENSORED	ALIVE	DEAD	CENSORED	ALIVE	DEAD	CENSORED	ALIVE	DEAD	CENSORED	ALIVE	DEAD	CENSORED
Control	1	29	18	11	0	11	6	1	0	0	11			0			0			0			0			0			0			0
	2	31	22	9	0	15	6	1	11	4	0	8	2	1	2	6	0	2	0	0	0	2	0			0			0			0
	3	31	14	14	3	8	5	1	0	0	8			0			0			0			0			0			0			0
	4	31	15	16	0	7	8	0	7	0	0	1	5	1	1	0	0	1	0	0	0	1	0			0			0			0
	5	29	16	13	0	15	1	0	13	2	0	9	3	1	7	2	0	2	0	5	1	1	0	0	1	0			0			0
Lipoic_5mg/mL	1	28	13	13	2	9	4	0	4	5	0	3	1	0	0	3	0			0			0			0			0			0
	2	32	12	18	2	10	2	0	7	2	1	3	4	0	2	1	0	1	1	0	0	1	0			0			0			0
	3	29	14	15	0	10	4	0	10	0	0	7	3	0	3	1	3	1	2	0	1	0	0	0	1	0			0			0
	4	30	18	12	0	13	5	0	12	1	0	7	5	0	1	6	0	1	0	0	0	1	0			0			0			0
	5	30	16	14	0	9	7	0	7	1	1	3	4	0	2	1	0	1	1	0	1	0	0	0	1	0			0			0
Vitamin A_5mg/mL	1	29	20	8	1	17	3	0	15	2	0	10	5	0	4	6	0	4	0	0	0	4	0			0			0			0
	2	31	18	12	1	14	3	1	14	0	0	12	1	1	9	3	0	5	3	1	3	2	0	3	0	0	0	3	0			0
	3	30	24	4	2	21	3	0	19	1	1	16	3	0	14	2	0	11	3	0	6	5	0	2	3	1	1	1	0	0	1	0
	4	28	22	6	0	18	2	2	17	1	0	7	5	5	3	4	0	1	2	0	1	0	0	0	1	0			0			0
	5	30	20	9	1	12	8	0	11	1	0	9	2	0	7	2	0	4	3	0	1	2	1	0	1	0			0			0
Vitamin D3_50mg/mL	1	41	25	16	0	22	3	0	11	11	0	8	3	0	5	2	1	2	3	0	0	2	0			0			0			0
	2	30	16	14	0	13	3	0	13	0	0	13	0	0	3	8	2	1	2	0	0	1	0			0			0			0
	3	29	20	9	0	19	1	0	16	3	0	10	6	0	2	8	0	0	2	0			0			0			0			0
	4	29	21	7	1	15	6	0	15	0	0	10	5	0	3	7	0	3	0	0	1	2	0	1	0	0	0	1	0			0
	5	29	14	9	6	10	3	1	7	3	0	4	2	1	1	3	0	0	1	0			0			0			0			0
Vitamin C_5mg/mL	1	30	22	7	1	18	4	0	17	1	0	13	4	0	7	6	0	4	3	0	2	0	2	1	1	0	0	1	0			0
	2	32	16	15	1	10	6	0	10	0	0	4	5	1	1	3	0	0	1	0			0			0			0			0
	3	32	21	11	0	18	3	0	15	3	0	9	6	0	2	7	0	0	2	0			0			0			0			0
	4	30	18	10	2	12	6	0	7	5	0	5	2	0	0	5	0			0			0			0			0			0
	5	32	21	10	1	15	5	1	13	2	0	8	4	1	2	5	1	2	0	0	0	2	0			0			0			0
Vitamin E_5mg/mL	1	32	16	11	5	11	5	0	10	1	0	8	2	0	3	4	1	1	2	0	0	1	0			0			0			0
	2	26	13	13	0	10	3	0	8	2	0	5	3	0	3	2	0	0	3	0			0			0			0			0
	3	27	12	14	1	11	1	0	10	1	0	7	3	0	2	5	0	1	1	0	1	0	0	1	0	0	1	0	0	0	1	0
	4	30	17	13	0	15	2	0	0	0	15			0			0			0			0			0			0			0
	5	32	22	10	0	17	5	0	14	3	0	10	2	2	6	1	3	2	4	0	1	1	0	0	1	0			0			0
Vitamin B9_5mg/mL	1	30	0	0	30			0			0			0			0			0			0			0			0			0
	2	28	9	14	5	9	0	0	9	0	0	5	2	2	1	4	0	0	1	0			0			0			0			0
	3	28	8	17	3	6	2	0	5	1	0	2	3	0	0	2	0			0			0			0			0			0
	4	30	19	10	1	16	3	0	15	1	0	12	2	1	4	3	5	2	2	0	0	2	0			0			0			0
	5	28	7	15	6	3	4	0	2	1	0	1	1	0	1	0	0	0	1	0			0			0			0			0
Raw data for high confidence screening in a 6 cm format ( Batch 5 - Minerals salts + Carbohydrates)
LIFESPAN Batch ID( 5 )	PLATE	No.of SET UP	DAY 7			DAY 10			DAY 12			DAY 14			DAY 17			DAY 19			DAY 21			DAY 24			DAY 26
			ALIVE	DEAD	CENSORED	ALIVE	DEAD	CENSORED	ALIVE	DEAD	CENSORED	ALIVE	DEAD	CENSORED	ALIVE	DEAD	CENSORED	ALIVE	DEAD	CENSORED	ALIVE	DEAD	CENSORED	ALIVE	DEAD	CENSORED	ALIVE	DEAD	CENSORED
Control		28	19	5	4	4	14	1	4	0	0	2	2	0	0	1	1			0			0			0			0
		27	0	0	27			0			0			0			0			0			0			0			0
		28	17	8	3	7	9	1	6	1	0	3	3	0	1	2	0	0	1	0			0			0			0
		27	22	4	1	10	12	0	7	2	1	5	2	0	4	1	0	1	3	0	0	1	0			0			0
		31	17	8	6	12	5	0	11	1	0	6	5	0	4	2	0	4	0	0	3	1	0	0	1	2			0
Glucose_20mg/mL		28	19	8	1	12	6	1	9	3	0	6	1	2	3	3	0	2	1	0	2	0	0	0	0	2			0
		28	0	0	28			0			0			0			0			0			0			0			0
		31	14	14	3	8	4	2	0		8			0			0			0			0			0			0
		31	17	11	3	12	3	2	10	1	1	0	0	10			0			0			0			0			0
		30	21	7	2	14	7	0	12	2	0	10	2	0	1	6	3	1	0	0	1	0	0	1	0	0	0	1	0
Maltose_0.2mg/mL		30	18	12	0	9	5	4	6	3	0	0	0	6			0			0			0			0			0
		30	0	0	30			0			0			0			0			0			0			0			0
		31	19	6	6	14	4	1	11	3	0	9	1	1	8	1	0	7	1	0	4	2	1	0	4	0			0
		29	19	10	0	12	7	0	7	5	0	7	0	0	2	4	1	1	1	0	0	1	0			0			0
		29	17	8	4	14	3	0	13	1	0	11	2	0	0		11			0			0			0			0
Fructose_2mg/mL		30	20	6	4	14	5	1	13	1	0	11	2	0	0	6	5			0			0			0			0
		33	17	14	2	7	10	0	5	2	0	4	1	0	0	1	3			0			0			0			0
		35	13	13	9	6	7	0	4	2	0	3	1	0	0	2	1			0			0			0			0
		33	21	12	0	17	4	0	15	2	0	11	4	0	3	8	0	1	1	1	0	1	0			0			0
		30	7	6	17	0	0	7			0			0			0			0			0			0			0
Mannose_0.2mg/mL		29	0	0	29			0			0			0			0			0			0			0			0
		33	3	5	25	1	2	0	1	0	0	1	0	0	1	0	0	0	1	0			0			0			0
		35	5	5	25	2	3	0	1	1	0	0	1	0			0			0			0			0			0
		30	12	12	6	9	3	0	7	2	0	5	1	1	1	4	0	0	1	0			0			0			0
		30	8	21	1	7	1	0	6	1	0	4	2	0	0	4	0			0			0			0			0
KCl_50mg/mL		28	0	0	28			0			0			0			0			0			0			0			0
		32	19	6	7	8	9	2	6	2	0	2	4	0	0	2	0			0			0			0			0
		27	16	8	3	13	3	0	10	3	0			10			0			0			0			0			0
		27	22	4	1	17	5	0	16	1	0	9	6	1	6	3	0	4	2	0	3	0	1	0	3	0			0
		30	20	8	2	12	8	0	10	2	0	7	3	0	4	3	0	1	3	0	1	0	0	0	1	0			0
NaCl_0.5mg/mL		27	13	5	9	10	3	0	7	3	0	4	3	0	2	2	0	0	1	1			0			0			0
		31	20	7	4	16	4	0	12	4	0	9	3	0	2	2	5	0	2	0			0			0			0
		32	19	10	3	13	6	0	11	2	0	7	4	0	2	4	1	2	0	0	2	0	0	0	2	0			0
		35	27	4	4	24	3	0	20	4	0	14	6	0	12	2	0	1	0	11	0	1	0			0			0
		28	16	7	5	10	5	1	7	2	1	4	3	0	2	2	0	0	0	2			0			0			0
CaCl2.2H2O_50mg/mL		30	0	0	30			0			0			0			0			0			0			0			0
		30	0	0	30			0			0			0			0			0			0			0			0
		41	23	18	0	16	7	0	13	3	0	2	11	0	0	2	0			0			0			0			0
		33	20	11	2	7	10	3	4	3	0	0	4	0			0			0			0			0			0
		26	14	8	4	5	7	2	3	2	0	1	2	0	0	1	0			0			0			0			0
CaCl2.2H2O_5mg/mL		29	27	2	0	18	9	0	14	4	0	6	7	1	3	3	0	0	3	0			0			0			0
		31	20	4	7	10	8	2	7	3	0	3	4	0	2	0	1	0	2	0			0			0			0
		32	0	0	32			0			0			0			0			0			0			0			0
		33	14	5	14	7	5	2	4	3	0	2	2	0	2	0	0	1	1	0	0	1	0			0			0
		33	17	6	10	7	9	1	5	2	0	4	1	0	2	1	1	1	0	1	1	0	0	0	1	0			0
MnCl2_0.5mg/mL		32	25	7	0	15	9	1	12	3	0	9	2	1	5	3	1	3	2	0	0	3	0			0			0
		30	21	6	3	11	10	0	7	2	2			7			0			0			0			0			0
		33	24	4	5	18	5	1	16	2	0	10	4	2	6	2	2	2	4	0	1	1	0	0	1	0			0
		31	18	7	6	11	6	1	9	2	0	5	4	0	4	0	1	2	2	0	1	1	0	0	1	0			0
		30	18	7	5	12	6	0	9	3	0	6	3	0	5	1	0	3	2	0	0	3	0			0			0
Raw data for high confidence screening in a 6 cm format ( Batch 6 - Amino acid + Bile acids)
LIFESPAN Batch ID(6 )	PLATE	No.of SET UP	DAY 8			DAY 11			DAY 13			DAY 15			DAY 18			DAY 20			DAY 22			DAY 25			DAY 27			DAY 29			DAY 31
			ALIVE	DEAD	CENSORED	ALIVE	DEAD	CENSORED	ALIVE	DEAD	CENSORED	ALIVE	DEAD	CENSORED	ALIVE	DEAD	CENSORED	ALIVE	DEAD	CENSORED	ALIVE	DEAD	CENSORED	ALIVE	DEAD	CENSORED	ALIVE	DEAD	CENSORED	ALIVE	DEAD	CENSORED	ALIVE	DEAD	CENSORED
Lysine_0.5mg/mL	1	30	24	0	6	13	11	0	11	2	0	9	2	0	3	4	2	2	1	0	0	2	0
	2	30	24	3	3	8	14	2	6	2	0	4	2	0	3	1	0	1	0	2	0	1	0
	3	30	15	0	15	6	8	1	3	2	1	1	2	0	0	1	0
	4	30	24	0	6	16	7	1	13	2	1	7	6	0	3	3	1	3	0	0	0	3	0
	5	30	24	2	4	14	9	1	10	4	0	6	4	0	5	0	1	0	0	5
Phenylalanine_0.5mg/mL	1	30	26	1	3	19	7	0	0	0	19
	2	30	26	1	3	15	11	0	9	6	0	7	2	0	2	5	0	0	2	0
	3	30	21	3	6	13	8	0	7	4	2	5	2	0	0	5	0
	4	30	18	3	9	12	6	0	8	4	0	4	4	0	0	4	0
	5	30	23	2	5	13	7	3	11	2	0	8	3	0	2	6	0	1	1	0	0	1	0
Tryptophan_0.5mg/mL	1	30	22	1	7	11	7	4	10	1	0	4	6	0	3	1	0	1	0	2	0	1	0
	2	30	23	3	4	14	7	2	12	2	0	8	2	2	2	4	2	2	0	0	0	2	0
	3	30	23	2	5	13	10	0	11	2	0	10	1	0	5	5	0	4	1	0	3	1	0	3	0	0	1	2	0	0	1	0
	4	30	21	3	6	13	6	2	9	4	0	4	5	0	2	2	0	1	1	0	1	0	0	1	0	0	0	1	0
	5	30	22	4	4	12	10	0	10	2	0	6	4	0	2	4	0	1	1	0	0	1	0
Threonine_0.5mg/mL	1	28	25	3	0	13	12	0	12	1	0	8	4	0	0	5	3			0			0
	2	31	29	2	0	9	20	0	6	3	0	5	1	0	1	4	0	0	1	0			0
	3	21	17	0	4	8	7	2	7	0	1	4	2	1	1	3	0	0	1	0			0
Arginine_5mg/mL	1	31	28	3	0	17	11	0	15	2	0	7	8	0	0	7	0			0			0			0			0			0
	2	30	23	1	6	16	7	0	14	2	0	10	4	0	3	7	0	2	1	0	1	1	0	0	1	0			0			0
Lithocholic acid_20mg/mL	1	19	18	1	0	12	6	0	12	0	0	8	4	0	1	7	0	0	1	0			0
	2	10	6	1	3	3	3	0	3	0	0	2	1	0	1	1	0	1	0	0	0	1	0
	3	23	9	2	12	6	3	0	3	3	0	2	1	0	0	2	0			0			0
Deoxycholic acid sodium_0.2mg/mL	1	25	19	2	4	11	8	0	8	3	0	6	2	0	3	1	2	0	3	0			0
	2	25	23	2	0	15	7	1	11	3	1	8	3	0	2	4	2	1	1	0	0	1	0
	3	23	18	1	4	12	6	0	6	6	0	6	0	0	2	4	0	1	1	0	0	1	0
	4	24	22	2	0	13	8	1	9	3	1	4	5	0	3	1	0	3	0	0	0	2	1
Ursodeoxycholic acid_20mg/mL	1	29	22	3	4	12	10	0	8	4	0	5	3	0	0	0	5			0			0
	2	30	26	2	2	18	8	0	11	7	0	7	4	0	0	0	7			0			0
	3	27	21	2	4	18	3	0	15	3	0	7	6	2	0	0	7			0			0
	4	30	23	3	4	15	8	0	15	0	0	11	4	0	0	0	11			0			0
Choline chloride_20mg/mL	1	29	25	1	3	17	8	0	10	7	0	6	4	0	1	3	2	0	1	0			0
	2	31	19	2	10	10	7	2	6	4	0	2	4	0	0	1	1			0			0
	3	30	23	3	4	12	11	0	7	5	0	5	2	0	2	3	0	1	1	0	1	0	0	1	0	0	0	1	0			0
	4	31	26	5	0	21	5	0	14	7	0	7	7	0	1	5	1	0	1	0			0			0			0			0
Control	1	28	14	3	11	8	5	1	4	4	0	4	0	0	1	3	0	1	0	0	0	1	0			0			0			0
	2	25	21	1	3	10	6	5	6	4	0	2	4	0	1	1	0	0	1	0			0			0			0			0
	3	33	23	3	7	15	7	1	12	3	0	7	5	0	4	3	0	2	2	0	0	2	0			0			0			0
	4	29	22	1	6	19	2	1	11	8	0	4	7	0	1	3	0	1	0	0	1	0	0	1	0	0	0	1	0			0
Raw data for high confidence screening in a 6 cm format ( Batch 7- Organic acids + others bioactive compounds )
LIFESPAN Batch ID(7)	PLATE	No.of SET UP	DAY 7			DAY 10			DAY 12			DAY 14			DAY 17			DAY 19			DAY 21			DAY 23			DAY 25			DAY 27
			ALIVE	DEAD	CENSORED	ALIVE	DEAD	CENSORED	ALIVE	DEAD	CENSORED	ALIVE	DEAD	CENSORED	ALIVE	DEAD	CENSORED	ALIVE	DEAD	CENSORED	ALIVE	DEAD	CENSORED	ALIVE	DEAD	CENSORED	ALIVE	DEAD	CENSORED	ALIVE	DEAD	CENSORED
Lactic acid_2mg/mL	1	30	23	3	4	16	7	0	15	1	0	14	1	0	5	9	0	0	5	0			0			0
	2	30	12	1	17	8	4	0	7	1	0	4	3	0	0	2	2			0			0			0
	3	30	15	2	13	9	6	0	8	1	0	7	1	0	3	4	0	1	2	0	0	1	0			0
	4	30	13	5	12	8	5	0	7	1	0	6	1	0	3	3	0	0	3	0			0			0
	5	30	14	6	10	11	2	1	9	2	0	6	2	1	4	2	0	0	4	0			0			0
Sodium butyrate_2mg/mL	1	30	18	9	3	9	7	2	6	3	0	4	2	0	0	4	0			0			0			0
	2	30	22	1	7	12	9	1	4	8	0	3	1	0	0	3	0			0			0			0
	3	30	20	3	7	6	14	0	5	1	0	4	1	0	1	3	0	0	1	0			0			0
	4	30	17	8	5	10	7	0	8	2	0	7	1	0	1	6	0	0	1	0			0			0
	5	30	18	2	10	13	5	0	11	2	0	8	3	0	2	6	0	0	2	0			0			0
Propanoic acid_2mg/mL	1	30	22	3	5	11	11	0	9	2	0	8	1	0	1	7	0	1	0	0	0	1	0			0
	2	31	26	5	0	22	3	1	19	3	0	16	3	0	6	10	0	0	4	2			0			0
	3	35	29	6	0	23	5	1	19	4	0	16	3	0	6	10	0	2	4	0	0	2	0			0
	4	30	27	3	0	21	6	0	18	3	0	14	4	0	1	8	5	0	1	0			0			0
	5	30	20	2	8	14	6	0	13	1	0	6	7	0	0	4	2			0			0			0
Sodium acetate_2mg/mL	1	30	18	3	9	14	4	0	12	2	0	10	2	0	5	5	0	0	5	0			0			0
	2	30	18	4	8	10	7	1	6	4	0	1	5	0	0	1	0			0			0			0
	3	30	20	3	7	15	5	0	13	2	0	10	3	0	4	6	0	2	2	0	0	2	0			0
	4	30	19	5	6	10	9	0	9	1	0	7	2	0	4	3	0	0	4	0			0			0
	5	30	17	4	9	12	5	0	10	2	0	8	2	0	4	3	1	0	4	0			0			0
Tea polyphenol_5mg/mL	1	30	20	2	8	14	5	1	11	3	0	8	3	0	0	8	0			0			0			0
	2	30	23	1	6	20	3	0	16	4	0	13	3	0	6	7	0	0	6	0			0			0
	3	30	25	1	4	18	6	1	15	2	1	10	5	0	5	5	0	0	5	0			0			0
	4	30	20	3	7	13	7	0	9	4	0	6	3	0	4	2	0	0	4	0			0			0
	5	33	30	3	0	21	6	3	16	3	2	10	6	0	3	7	0	1	2	0	1	0	0	0	1	0
Berberine_0.5mg/mL	1	30	16	3	11	12	3	1	10	2	0	7	3	0	1	6	0	0	1	0			0			0
	2	30	26	4	0	17	9	0	10	7	0	7	3	0	4	3	0	2	2	0	2	0	0	2	0	0	1	1		0	1
	3	30	17	4	9	12	4	1	11	1	0	6	5	0	3	3	0	0	3	0			0			0
	4	30	29	1	0	23	6	0	21	2	0	19	2	0	3	10	6	2	1	0	1	1	0	0	1	0
	5	30	19	4	7	11	5	3	6	5	0	5	1	0	1	4	0	0	1	0			0			0
Control	1	30	20	4	6	12	7	1	10	2	0	8	2	0	3	5	0	0	3	0			0			0
	2	30	24	1	5	17	4	3	16	1	0	12	4	0	6	6	0	0	6	0			0			0
	3	30	22	2	6	14	8	0	8	6	0	8	0	0	3	5	0	0	3	0			0			0
	4	30	19	6	5	13	4	2	11	1	1	9	2	0	2	6	1	0	2	0			0			0
	5	30	22	4	4	11	9	2	8	3	0	6	2	0	4	2	0	0	4	0			0			0
